# Supplementary material for: Progesterone Inhibits Epithelial-to-Mesenchymal Transition in Endometrial Cancer
Source: PLoS One. 2012 Jan 25;7(1):e30840. doi: 10.1371/journal.pone.0030840 (PMC3266274; doi:10.1371/journal.pone.0030840)
Supplement: Table S1 — Primers of genes of interest used for RT-PCR in endometrial carcinoma samples. List of used primers for the q-PCR experiments. (XLS) [file pone.0030840.s001.xls]

## Sheet: Tabel
Table S1: Primers of genes of interest used for RT-PCR in endometrial carcinoma samples
List of used primers for the q-PCR experiments.
Gene	Sequence Forward	Sequence Reverse
CXCL14	gcgcttcatcaagtggtaca	gcacaagtctcccaactggt
DKK1	gatcatagcaccttggatggg	ggcacagtctgatgaccgg
DKK4	acaaggcaggaagggacaag	gcagtgtctttatgccctctt
WIF1	acaaccctgtcgaaatggag	gtgtcttccatgccaacctt
PEG10	cttcgagagcaagtggaacc	cagacacggacacgatcaac
