# Supplementary material for: Progesterone Inhibits Epithelial-to-Mesenchymal Transition in Endometrial Cancer
Source: PLoS One. 2012 Jan 25;7(1):e30840. doi: 10.1371/journal.pone.0030840 (PMC3266274; doi:10.1371/journal.pone.0030840)
Supplement: Table S4 — List of significantly MPA regulated genes in the IKPRAB-36 endometrial cancer cell line. List of significantly MPA regulated genes in the Ishikawa IKPRAB-36 cell line (n = 3). Negative values indicate down regulation by MPA, positive values indicate up regulation by MPA. A fold chance of +/−1.25 was used as a cutoff point and the delta value was 0.53, which resembles p<0.05. (XLS) [file pone.0030840.s004.xls]

## Sheet: Sheet1
Table S4: List of significantly MPA regulated genes in the IKPRAB-36 endometrial cancer cell line
List of significantly MPA regulated genes in the Ishikawa IKPRAB-36 cell line (n=3). Negative values indicate down regulation by MPA, positive values indicate up regulation by MPA. A fold chance of +/- 1.25 was used as a cut off point and the delta value was 0.53, which resembles p<0.05.
Down regulated genes (n = 587):
Gene Title	Gene Name	Fold Change
G0/G1switch 2	G0S2	-6.04353
tumor necrosis factor receptor superfamily, member 19	TNFRSF19	-5.79713
zinc finger protein 423	ZNF423	-5.57246
fibroblast growth factor binding protein 1	FGFBP1	-5.05749
SRY (sex determining region Y)-box 9	SOX9	-4.98189
gremlin 2, cysteine knot superfamily, homolog (Xenopus laevis)	GREM2	-4.3438
phospholipase A2, group VII (platelet-activating factor acetylhydrolase, plasma)	PLA2G7	-4.31544
leucine rich repeat transmembrane neuronal 4	LRRTM4	-4.09696
retinol binding protein 2, cellular	RBP2	-3.84922
submaxillary gland androgen regulated protein 3B	SMR3B	-3.8262
FSHD region gene 2 family, member C pseudogene	FLJ20518	-3.76619
SRY (sex determining region Y)-box 9	SOX9	-3.73951
tumor necrosis factor receptor superfamily, member 19	TNFRSF19	-3.73154
aldehyde dehydrogenase 3 family, memberA1	ALDH3A1	-3.66276
tumor necrosis factor receptor superfamily, member 11b	TNFRSF11B	-3.53076
mesenchyme homeobox 1	MEOX1	-3.49368
scavenger receptor class A, member 3	SCARA3	-3.38957
retinol binding protein 1, cellular	RBP1	-3.31722
solute carrier family 35, member F1	SLC35F1	-3.29201
submaxillary gland androgen regulated protein 3A /// submaxillary gland androgen regulated protein 3B	SMR3A /// SMR3B	-3.26634
growth differentiation factor 15 /// similar to growth differentiation factor 15	GDF15 /// LOC100292463	-3.22956
insulin-like growth factor binding protein 3	IGFBP3	-3.20762
pleckstrin homology-like domain, family A, member 1	PHLDA1	-3.1836
homolog of rat pragma of Rnd2	PRAGMIN	-3.11969
claudin 11	CLDN11	-3.11026
laminin, beta 3	LAMB3	-3.01363
tumor necrosis factor receptor superfamily, member 11b	TNFRSF11B	-2.93875
adhesion molecule with Ig-like domain 2	AMIGO2	-2.92832
chemokine (C-X-C motif) receptor 7	CXCR7	-2.9208
epsin 3	EPN3	-2.90783
hexokinase domain containing 1	HKDC1	-2.89714
tenascin C	TNC	-2.88349
epsin 3	EPN3	-2.85911
insulin-like growth factor binding protein 3	IGFBP3	-2.85739
solute carrier family 3 (cystine, dibasic and neutral amino acid transporters, activator of cystine, dibasic and neutral amino acid transport), member 1	SLC3A1	-2.82905
Lix1 homolog (chicken)	LIX1	-2.79411
potassium inwardly-rectifying channel, subfamily J, member 8	KCNJ8	-2.78901
B-cell CLL/lymphoma 11A (zinc finger protein)	BCL11A	-2.77629
KIT ligand	KITLG	-2.75699
scinderin	SCIN	-2.75569
ADAM metallopeptidase with thrombospondin type 1 motif, 1	ADAMTS1	-2.73485
lysophosphatidylcholine acyltransferase 2	LPCAT2	-2.73365
scinderin	SCIN	-2.70424
DIRAS family, GTP-binding RAS-like 2	DIRAS2	-2.66247
hypothetical protein LOC100129128	RP11-257K9.7	-2.6622
KIT ligand	KITLG	-2.66125
DEP domain containing 6	DEPDC6	-2.62332
inhibin, beta E	INHBE	-2.62164
leucine rich repeat containing 17	LRRC17	-2.61028
SRY (sex determining region Y)-box 4	SOX4	-2.59232
tribbles homolog 1 (Drosophila)	TRIB1	-2.5862
chromosome 11 open reading frame 17 /// NUAK family, SNF1-like kinase, 2	C11orf17 /// NUAK2	-2.56126
pleckstrin homology-like domain, family A, member 1	PHLDA1	-2.55992
tumor necrosis factor receptor superfamily, member 19	TNFRSF19	-2.55832
nuclear factor of kappa light polypeptide gene enhancer in B-cells inhibitor, zeta	NFKBIZ	-2.5528
LY6/PLAUR domain containing 1	LYPD1	-2.52283
hypothetical LOC146336	LOC146336	-2.5226
prickle homolog 1 (Drosophila)	PRICKLE1	-2.48861
fibronectin leucine rich transmembrane protein 2	FLRT2	-2.48016
FXYD domain containing ion transport regulator 2	FXYD2	-2.47152
fibronectin leucine rich transmembrane protein 3	FLRT3	-2.46995
unc-93 homolog A (C. elegans)	UNC93A	-2.45729
odz, odd Oz/ten-m homolog 2 (Drosophila)	ODZ2	-2.45632
lectin, galactoside-binding, soluble, 3 binding protein	LGALS3BP	-2.45079
suppressor of cytokine signaling 1	SOCS1	-2.44782
alpha-1-microglobulin/bikunin precursor	AMBP	-2.44518
one cut homeobox 2	ONECUT2	-2.44358
high mobility group AT-hook 2	HMGA2	-2.42924
leucine rich repeat neuronal 4	LRRN4	-2.41895
alpha-kinase 2	ALPK2	-2.4056
fibronectin 1	FN1	-2.39181
SRY (sex determining region Y)-box 4	SOX4	-2.38749
docking protein 7	DOK7	-2.38498
prickle homolog 1 (Drosophila)	PRICKLE1	-2.3598
ADAM metallopeptidase with thrombospondin type 1 motif, 1	ADAMTS1	-2.35496
SMAD family member 6	SMAD6	-2.34631
fibronectin 1	FN1	-2.33773
G protein-coupled receptor, family C, group 5, member A	GPRC5A	-2.32457
DIRAS family, GTP-binding RAS-like 2	DIRAS2	-2.32035
fibronectin 1	FN1	-2.30687
chemokine (C-X3-C motif) ligand 1	CX3CL1	-2.30533
leucine rich repeat neuronal 4	LRRN4	-2.30141
neuralized homolog 3 (Drosophila) pseudogene	NEURL3	-2.29451
GINS complex subunit 4 (Sld5 homolog)	GINS4	-2.29314
pleckstrin homology-like domain, family A, member 1	PHLDA1	-2.29148
G protein-coupled receptor 110	GPR110	-2.29024
pleckstrin homology-like domain, family A, member 1	PHLDA1	-2.27624
zinc finger, BED-type containing 2	ZBED2	-2.27158
KIAA0802	KIAA0802	-2.25392
potassium voltage-gated channel, Isk-related family, member 3	KCNE3	-2.25085
thiamin pyrophosphokinase 1	TPK1	-2.25001
G protein-coupled receptor 110	GPR110	-2.24363
hypothetical protein LOC100288985	LOC100288985	-2.24299
family with sequence similarity 132, member B	FAM132B	-2.23667
ectodermal-neural cortex (with BTB-like domain)	ENC1	-2.22754
neuregulin 1	NRG1	-2.22104
WW and C2 domain containing 1	WWC1	-2.20283
KIAA0754	KIAA0754	-2.20257
thiamin pyrophosphokinase 1	TPK1	-2.20154
chemokine (C-X-C motif) ligand 1 (melanoma growth stimulating activity, alpha)	CXCL1	-2.1995
interleukin 15	IL15	-2.19141
FXYD domain containing ion transport regulator 2	FXYD2	-2.1871
prickle homolog 1 (Drosophila)	PRICKLE1	-2.18556
potassium inwardly-rectifying channel, subfamily J, member 8	KCNJ8	-2.1745
hexokinase domain containing 1	HKDC1	-2.17073
fibronectin 1	FN1	-2.1702
interferon-induced protein with tetratricopeptide repeats 3	IFIT3	-2.16828
secreted phosphoprotein 1	SPP1	-2.16513
WW and C2 domain containing 1	WWC1	-2.1614
EPH receptor B1	EPHB1	-2.15905
prominin 1	PROM1	-2.15766
Hypothetical LOC148189	LOC148189	-2.15672
SRY (sex determining region Y)-box 4	SOX4	-2.15382
1-acylglycerol-3-phosphate O-acyltransferase 9	AGPAT9	-2.15279
fibronectin leucine rich transmembrane protein 3	FLRT3	-2.14289
Rho GTPase activating protein 29	ARHGAP29	-2.13693
interferon-induced protein 44-like	IFI44L	-2.13478
E74-like factor 3 (ets domain transcription factor, epithelial-specific )	ELF3	-2.12955
carboxypeptidase Z	CPZ	-2.12027
cyclin D2	CCND2	-2.1177
polo-like kinase 2 (Drosophila)	PLK2	-2.11752
one cut homeobox 2	ONECUT2	-2.11701
transmembrane protein 45B	TMEM45B	-2.10289
WW and C2 domain containing 1	WWC1	-2.09794
Lix1 homolog (chicken)	LIX1	-2.09421
glypican 5	GPC5	-2.08813
family with sequence similarity 65, member C	FAM65C	-2.08085
chromosome 1 open reading frame 106	C1orf106	-2.07684
kin of IRRE like (Drosophila)	KIRREL	-2.06859
sema domain, immunoglobulin domain (Ig), short basic domain, secreted, (semaphorin) 3F	SEMA3F	-2.06613
Rho GTPase activating protein 29	ARHGAP29	-2.05395
WNT inhibitory factor 1	WIF1	-2.05106
transforming growth factor, beta-induced, 68kDa	TGFBI	-2.03878
synovial sarcoma, X breakpoint 1	SSX1	-2.0387
glycoprotein M6A	GPM6A	-2.03634
ectodermal-neural cortex (with BTB-like domain)	ENC1	-2.02792
activating transcription factor 3	ATF3	-2.02214
stanniocalcin 1	STC1	-2.02056
insulin receptor substrate 1	IRS1	-2.01903
stanniocalcin 1	STC1	-2.01677
ubiquitin associated and SH3 domain containing, B	UBASH3B	-1.99789
synovial sarcoma, X breakpoint 2	SSX2	-1.99734
synaptotagmin-like 2	SYTL2	-1.99511
sema domain, immunoglobulin domain (Ig), short basic domain, secreted, (semaphorin) 3F	SEMA3F	-1.99238
cyclin D2	CCND2	-1.98893
potassium voltage-gated channel, Isk-related family, member 3	KCNE3	-1.98189
PCTAIRE protein kinase 3	PCTK3	-1.97409
annexin A4	ANXA4	-1.97391
inhibitor of DNA binding 2, dominant negative helix-loop-helix protein	ID2	-1.97207
synovial sarcoma, X breakpoint 2	SSX2	-1.97062
nuclear receptor subfamily 3, group C, member 2	NR3C2	-1.96999
LEM domain containing 1	LEMD1	-1.968
Rho GTPase activating protein 24	ARHGAP24	-1.96706
WW and C2 domain containing 1	WWC1	-1.961
KIT ligand	KITLG	-1.96078
hect domain and RLD 5	HERC5	-1.95736
kelch-like 14 (Drosophila)	KLHL14	-1.9549
aryl-hydrocarbon receptor repressor	AHRR	-1.95152
high mobility group AT-hook 2	HMGA2	-1.95026
B-cell CLL/lymphoma 11A (zinc finger protein)	BCL11A	-1.94967
transducin-like enhancer of split 4 (E(sp1) homolog, Drosophila)	TLE4	-1.9489
glycoprotein M6A	GPM6A	-1.94802
calcium channel, voltage-dependent, T type, alpha 1G subunit	CACNA1G	-1.94698
claudin 16	CLDN16	-1.94537
annexin A4	ANXA4	-1.94358
complement component 5	C5	-1.94194
mitogen-activated protein kinase kinase kinase 14	MAP3K14	-1.9399
zinc finger protein 36, C3H type-like 2	ZFP36L2	-1.93884
gap junction protein, alpha 1, 43kDa	GJA1	-1.93678
synovial sarcoma, X breakpoint 4 /// synovial sarcoma, X breakpoint 4B	SSX4 /// SSX4B	-1.93353
sema domain, seven thrombospondin repeats (type 1 and type 1-like), transmembrane domain (TM) and short cytoplasmic domain, (semaphorin) 5A	SEMA5A	-1.93177
fibrillin 2	FBN2	-1.92401
tissue factor pathway inhibitor 2	TFPI2	-1.9215
sterile alpha motif domain containing 5	SAMD5	-1.9183
solute carrier family 38, member 11	SLC38A11	-1.9139
SRY (sex determining region Y)-box 4	SOX4	-1.91269
synaptotagmin-like 2	SYTL2	-1.90937
zinc finger, MIZ-type containing 1	ZMIZ1	-1.90804
transmembrane protein 90B	TMEM90B	-1.90422
BAI1-associated protein 2-like 2	BAIAP2L2	-1.90377
lipocalin 2	LCN2	-1.90314
TGFB-induced factor homeobox 1	TGIF1	-1.9012
signal-regulatory protein alpha	SIRPA	-1.89985
family with sequence similarity 110, member B	FAM110B	-1.89861
lysophosphatidylcholine acyltransferase 2	LPCAT2	-1.89408
solute carrier family 7 (cationic amino acid transporter, y+ system), member 5	SLC7A5	-1.88881
inhibitor of DNA binding 2, dominant negative helix-loop-helix protein	ID2	-1.88815
pipecolic acid oxidase	PIPOX	-1.88541
neuregulin 1	NRG1	-1.88495
zinc finger protein 703	ZNF703	-1.8823
spleen tyrosine kinase	SYK	-1.88144
inhibitor of DNA binding 2, dominant negative helix-loop-helix protein /// inhibitor of DNA binding 2B, dominant negative helix-loop-helix protein (pseudogene)	ID2 /// ID2B	-1.88141
neural precursor cell expressed, developmentally down-regulated 9	NEDD9	-1.87854
unc-5 homolog C (C. elegans)	UNC5C	-1.8777
Hypothetical LOC730125	LOC730125	-1.87693
pleckstrin homology-like domain, family A, member 1	PHLDA1	-1.87296
collagen, type XII, alpha 1	COL12A1	-1.87169
carbonic anhydrase XII	CA12	-1.86992
Kv channel interacting protein 1	KCNIP1	-1.86821
cyclin D2	CCND2	-1.86324
carbonic anhydrase XII	CA12	-1.86319
thymocyte selection-associated high mobility group box	TOX	-1.86223
butyrophilin, subfamily 3, member A2 /// butyrophilin, subfamily 3, member A3	BTN3A2 /// BTN3A3	-1.86081
L1 cell adhesion molecule	L1CAM	-1.85772
versican	VCAN	-1.85628
cytochrome P450, family 3, subfamily A, polypeptide 5	CYP3A5	-1.85478
synovial sarcoma, X breakpoint 4 /// synovial sarcoma, X breakpoint 4B	SSX4 /// SSX4B	-1.85467
lymphoid enhancer-binding factor 1	LEF1	-1.85074
CD1d molecule	CD1D	-1.85072
CXXC finger 5	CXXC5	-1.85046
synovial sarcoma, X breakpoint 2	SSX2	-1.84786
scavenger receptor class A, member 3	SCARA3	-1.84349
hypothetical LOC148189	LOC148189	-1.84036
WW and C2 domain containing 1	WWC1	-1.83962
Rho GTPase activating protein 23	ARHGAP23	-1.83488
jun oncogene	JUN	-1.83342
collagen, type IX, alpha 3	COL9A3	-1.83188
WD repeat domain 4	WDR4	-1.82724
versican	VCAN	-1.82514
suppressor of cytokine signaling 3	SOCS3	-1.82409
hypothetical protein LOC284219	LOC284219	-1.82375
multiple EGF-like-domains 6	MEGF6	-1.82371
tumor necrosis factor, alpha-induced protein 2	TNFAIP2	-1.82214
mixed lineage kinase 4	KIAA1804	-1.82119
plexin A4	PLXNA4	-1.81387
transmembrane protein 45B	TMEM45B	-1.81245
sema domain, immunoglobulin domain (Ig), short basic domain, secreted, (semaphorin) 3F	SEMA3F	-1.81019
periplakin	PPL	-1.80943
hexokinase domain containing 1	HKDC1	-1.80795
chromosome 9 open reading frame 70	C9orf70	-1.80652
CXXC finger 5	CXXC5	-1.80167
CXXC finger 5	CXXC5	-1.80136
protocadherin 7	PCDH7	-1.80072
ST6 beta-galactosamide alpha-2,6-sialyltranferase 1	ST6GAL1	-1.79765
versican	VCAN	-1.79463
Retinol binding protein 1, cellular	RBP1	-1.794
zinc finger protein 36, C3H type-like 2	ZFP36L2	-1.79388
lysyl oxidase-like 4	LOXL4	-1.79268
stanniocalcin 1	STC1	-1.79146
Hypothetical LOC148189	LOC148189	-1.79144
chromosome 1 open reading frame 226	C1orf226	-1.78888
transmembrane protein with EGF-like and two follistatin-like domains 2	TMEFF2	-1.78538
disabled homolog 2, mitogen-responsive phosphoprotein (Drosophila)	DAB2	-1.78404
ubiquitin associated and SH3 domain containing, B	UBASH3B	-1.78275
chromosome 6 open reading frame 155	C6orf155	-1.77578
troponin C type 1 (slow)	TNNC1	-1.77496
spermatogenesis associated 17	SPATA17	-1.7737
synovial sarcoma, X breakpoint 3	SSX3	-1.76936
vasohibin 2	VASH2	-1.76927
Wilms tumor 1	WT1	-1.7692
adrenergic, alpha-2C-, receptor	ADRA2C	-1.76817
E74-like factor 3 (ets domain transcription factor, epithelial-specific )	ELF3	-1.76133
cytochrome P450, family 3, subfamily A, polypeptide 5	CYP3A5	-1.76058
submaxillary gland androgen regulated protein 3A	SMR3A	-1.75629
zinc finger protein 36, C3H type-like 2	ZFP36L2	-1.75601
leucine-rich PPR-motif containing	LRPPRC	-1.7557
Nitric oxide synthase 1 (neuronal) adaptor protein	NOS1AP	-1.75517
ring finger and FYVE-like domain containing 1	RFFL	-1.75149
ephrin-B2	EFNB2	-1.74755
CD44 molecule (Indian blood group)	CD44	-1.74702
ephrin-B2	EFNB2	-1.74617
RAP1 GTPase activating protein	RAP1GAP	-1.746
Hypothetical protein LOC100130097	LOC100130097	-1.74457
stratifin	SFN	-1.74429
gap junction protein, gamma 1, 45kDa	GJC1	-1.74227
spleen tyrosine kinase	SYK	-1.74097
disabled homolog 2, mitogen-responsive phosphoprotein (Drosophila)	DAB2	-1.73965
fibrillin 2	FBN2	-1.7365
Solute carrier family 6, member 16	SLC6A16	-1.73329
aldehyde dehydrogenase 1 family, member A1	ALDH1A1	-1.73163
secreted and transmembrane 1	SECTM1	-1.73018
family with sequence similarity 110, member B	FAM110B	-1.72915
ladinin 1	LAD1	-1.72653
forkhead box F2	FOXF2	-1.72584
adenylate cyclase 5	ADCY5	-1.72047
immunoglobulin-like and fibronectin type III domain containing 1	IGFN1	-1.71991
versican	VCAN	-1.7179
E74-like factor 3 (ets domain transcription factor, epithelial-specific )	ELF3	-1.71304
fibroblast growth factor 9 (glia-activating factor)	FGF9	-1.7124
sine oculis binding protein homolog (Drosophila)	SOBP	-1.71195
FERM domain containing 4A	FRMD4A	-1.70928
tripartite motif-containing 45	TRIM45	-1.70864
carbonic anhydrase XII	CA12	-1.70811
synovial sarcoma, X breakpoint 3	SSX3	-1.70629
lysophosphatidylcholine acyltransferase 2	LPCAT2	-1.7045
cytohesin 3	CYTH3	-1.7042
insulin-like growth factor binding protein 7	IGFBP7	-1.70401
iroquois homeobox 3	IRX3	-1.70332
death-associated protein kinase 1	DAPK1	-1.69988
interferon regulatory factor 2 binding protein 2	IRF2BP2	-1.6991
kin of IRRE like (Drosophila)	KIRREL	-1.69649
breast cancer anti-estrogen resistance 3	BCAR3	-1.69503
cytochrome P450, family 3, subfamily A, polypeptide 5	CYP3A5	-1.69357
tissue factor pathway inhibitor 2	TFPI2	-1.69343
RNA binding protein with multiple splicing	RBPMS	-1.68876
stratifin	SFN	-1.68808
WW and C2 domain containing 1	WWC1	-1.68634
carbonic anhydrase XII	CA12	-1.68437
spleen tyrosine kinase	SYK	-1.68214
protease, serine, 23	PRSS23	-1.68156
TOX high mobility group box family member 3	TOX3	-1.68141
kazrin	RP1-21O18.1	-1.68097
apolipoprotein B mRNA editing enzyme, catalytic polypeptide-like 3B	APOBEC3B	-1.6801
chromosome 19 open reading frame 21	C19orf21	-1.67913
sema domain, seven thrombospondin repeats (type 1 and type 1-like), transmembrane domain (TM) and short cytoplasmic domain, (semaphorin) 5A	SEMA5A	-1.67891
G protein-coupled receptor 39	GPR39	-1.67868
PDZ domain containing 1	PDZK1	-1.67822
signal-induced proliferation-associated 1 like 2	SIPA1L2	-1.67445
transducin-like enhancer of split 4 (E(sp1) homolog, Drosophila)	TLE4	-1.67423
nephroblastoma overexpressed gene	NOV	-1.67392
hypothetical protein LOC100129034	LOC100129034	-1.67254
ring finger protein 144B	RNF144B	-1.66785
versican	VCAN	-1.66771
docking protein 5	DOK5	-1.66054
UDP glycosyltransferase 3 family, polypeptide A1	UGT3A1	-1.65974
26 serine protease	P11	-1.65806
S100 calcium binding protein A4	S100A4	-1.65603
zinc finger and BTB domain containing 44	ZBTB44	-1.65222
aldo-keto reductase family 1, member C1 (dihydrodiol dehydrogenase 1; 20-alpha (3-alpha)-hydroxysteroid dehydrogenase)	AKR1C1	-1.65157
FERM domain containing 3	FRMD3	-1.65154
CD44 molecule (Indian blood group)	CD44	-1.65073
synovial sarcoma, X breakpoint 2 /// synovial sarcoma, X breakpoint 3 /// synovial sarcoma, X breakpoint 5 /// synovial sarcoma, X breakpoint 7 /// synovial sarcoma, X breakpoint 9	SSX2 /// SSX3 /// SSX5 /// SSX7 /// SSX9	-1.64878
paired box 8	PAX8	-1.64843
metallophosphoesterase domain containing 2	MPPED2	-1.64837
vasohibin 2	VASH2	-1.64734
chromosome 21 open reading frame 88	C21orf88	-1.64662
interferon-induced protein with tetratricopeptide repeats 1	IFIT1	-1.64581
aldo-keto reductase family 1, member C2 (dihydrodiol dehydrogenase 2; bile acid binding protein; 3-alpha hydroxysteroid dehydrogenase, type III)	AKR1C2	-1.64408
ubiquitin associated and SH3 domain containing, B	UBASH3B	-1.64219
zinc finger protein 738	ZNF738	-1.64207
tensin 3	TNS3	-1.64161
CD44 molecule (Indian blood group)	CD44	-1.63876
NMDA receptor regulated 1	NARG1	-1.63836
CD44 molecule (Indian blood group)	CD44	-1.63758
zinc finger protein 488	ZNF488	-1.63742
neuregulin 1	NRG1	-1.63729
5'-nucleotidase, ecto (CD73)	NT5E	-1.63657
transducin-like enhancer of split 4 (E(sp1) homolog, Drosophila)	TLE4	-1.63604
PTPRF interacting protein, binding protein 2 (liprin beta 2)	PPFIBP2	-1.63533
nuclear factor of kappa light polypeptide gene enhancer in B-cells inhibitor, zeta	NFKBIZ	-1.63349
laminin, gamma 2	LAMC2	-1.63316
serpin peptidase inhibitor, clade E (nexin, plasminogen activator inhibitor type 1), member 2	SERPINE2	-1.63289
ladinin 1	LAD1	-1.63197
CD44 molecule (Indian blood group)	CD44	-1.62861
neural precursor cell expressed, developmentally down-regulated 9	NEDD9	-1.62758
protease, serine, 23	PRSS23	-1.62698
unc-5 homolog C (C. elegans)	UNC5C	-1.62583
ADP-ribosylation factor-like 4C	ARL4C	-1.62551
inositol polyphosphate-4-phosphatase, type II, 105kDa	INPP4B	-1.62365
glycine dehydrogenase (decarboxylating)	GLDC	-1.62325
scavenger receptor class A, member 3	SCARA3	-1.62017
NIMA (never in mitosis gene a)-related kinase 6	NEK6	-1.61986
furry homolog (Drosophila)	FRY	-1.61894
DEAD (Asp-Glu-Ala-Asp) box polypeptide 52	DDX52	-1.61642
R-spondin 3 homolog (Xenopus laevis)	RSPO3	-1.61518
sushi domain containing 4	SUSD4	-1.61511
nidogen 2 (osteonidogen)	NID2	-1.61482
transporter 2, ATP-binding cassette, sub-family B (MDR/TAP)	TAP2	-1.61379
keratin 80	KRT80	-1.61374
SRY (sex determining region Y)-box 4	SOX4	-1.61372
interferon regulatory factor 2 binding protein 2	IRF2BP2	-1.61347
regulator of G-protein signaling 3	RGS3	-1.61322
amyloid beta (A4) precursor protein-binding, family A, member 1	APBA1	-1.61135
caspase recruitment domain family, member 10	CARD10	-1.60968
calcitonin-related polypeptide beta	CALCB	-1.60611
P450 (cytochrome) oxidoreductase	POR	-1.60591
reelin	RELN	-1.6059
arachidonate 5-lipoxygenase	ALOX5	-1.60489
prickle homolog 2 (Drosophila)	PRICKLE2	-1.60416
kelch-like 13 (Drosophila)	KLHL13	-1.60104
RNA binding motif protein 47	RBM47	-1.60102
metallophosphoesterase domain containing 2	MPPED2	-1.60097
myelin basic protein	MBP	-1.59993
synovial sarcoma, X breakpoint 3	SSX3	-1.59874
frizzled homolog 2 (Drosophila)	FZD2	-1.5985
schwannomin interacting protein 1	SCHIP1	-1.59553
basal cell adhesion molecule (Lutheran blood group)	BCAM	-1.59402
Hypothetical protein LOC728342	LOC728342	-1.59307
glucose-6-phosphate dehydrogenase	G6PD	-1.59284
KIAA1217	KIAA1217	-1.58909
jub, ajuba homolog (Xenopus laevis)	JUB	-1.58732
CD44 molecule (Indian blood group)	CD44	-1.58466
interferon regulatory factor 2 binding protein 2	IRF2BP2	-1.58274
RNA binding protein with multiple splicing	RBPMS	-1.5827
interleukin 17 receptor D	IL17RD	-1.58152
BH3 interacting domain death agonist	BID	-1.57733
synaptojanin 2	SYNJ2	-1.57731
syntaxin binding protein 6 (amisyn)	STXBP6	-1.57615
centromere protein V	CENPV	-1.57344
TOX high mobility group box family member 3	TOX3	-1.57327
UDP glucuronosyltransferase 1 family, polypeptide A1 /// UDP glucuronosyltransferase 1 family, polypeptide A10 /// UDP glucuronosyltransferase 1 family, polypeptide A3 /// UDP glucuronosyltransferase 1 family, polypeptide A4 /// UDP glucuronosyltransferase 1 family, polypeptide A5 /// UDP glucuronosyltransferase 1 family, polypeptide A6 /// UDP glucuronosyltransferase 1 family, polypeptide A7 ///…	UGT1A1 /// UGT1A10 /// UGT1A3 /// UGT1A4 /// UGT1A5 /// UGT1A6 /// UGT1A7 /// UGT1A8 /// UGT1A9	-1.57176
disabled homolog 2, mitogen-responsive phosphoprotein (Drosophila)	DAB2	-1.5702
KN motif and ankyrin repeat domains 2	KANK2	-1.56942
TLR4 interactor with leucine rich repeats	TRIL	-1.56796
aldo-keto reductase family 1, member C1 (dihydrodiol dehydrogenase 1; 20-alpha (3-alpha)-hydroxysteroid dehydrogenase)	AKR1C1	-1.56743
interleukin 18 (interferon-gamma-inducing factor)	IL18	-1.56594
synaptojanin 2	SYNJ2	-1.56195
hCG2003663	hCG_2003663	-1.56177
jun oncogene	JUN	-1.56134
EPS8-like 2	EPS8L2	-1.56021
tumor necrosis factor, alpha-induced protein 2	TNFAIP2	-1.55792
NIMA (never in mitosis gene a)-related kinase 6	NEK6	-1.55655
ADP-ribosylation factor-like 4C	ARL4C	-1.54955
growth arrest-specific 2	GAS2	-1.54689
CD44 molecule (Indian blood group)	CD44	-1.5459
plasminogen-like A /// plasminogen-like B1 /// plasminogen-like B2	PLGLA /// PLGLB1 /// PLGLB2	-1.54393
microtubule-actin crosslinking factor 1	MACF1	-1.54268
jub, ajuba homolog (Xenopus laevis)	JUB	-1.54151
solute carrier family 3 (activators of dibasic and neutral amino acid transport), member 2	SLC3A2	-1.53905
jub, ajuba homolog (Xenopus laevis)	JUB	-1.53705
influenza virus NS1A binding protein	IVNS1ABP	-1.53667
EPS8-like 2	EPS8L2	-1.53664
forkhead box D1	FOXD1	-1.53637
disabled homolog 2, mitogen-responsive phosphoprotein (Drosophila)	DAB2	-1.53542
zinc and ring finger 3	ZNRF3	-1.53501
patched homolog 1 (Drosophila)	PTCH1	-1.53466
zinc finger protein 277	ZNF277	-1.53273
Matrin 3	MATR3	-1.53265
ubiquitin-conjugating enzyme E2C binding protein	UBE2CBP	-1.53209
family with sequence similarity 111, member A	FAM111A	-1.53147
scinderin	SCIN	-1.53085
chromosome 9 open reading frame 150	C9orf150	-1.52959
malignant fibrous histiocytoma amplified sequence 1	MFHAS1	-1.52758
ets variant 6	ETV6	-1.52735
potassium voltage-gated channel, Isk-related family, member 3	KCNE3	-1.52694
platelet-derived growth factor alpha polypeptide	PDGFA	-1.52483
four and a half LIM domains 2	FHL2	-1.52194
potassium channel tetramerisation domain containing 15	KCTD15	-1.52172
complement component (3d/Epstein Barr virus) receptor 2	CR2	-1.5211
sema domain, immunoglobulin domain (Ig), short basic domain, secreted, (semaphorin) 3B	SEMA3B	-1.52077
aldo-keto reductase family 1, member C2 (dihydrodiol dehydrogenase 2; bile acid binding protein; 3-alpha hydroxysteroid dehydrogenase, type III)	AKR1C2	-1.52019
glucosaminyl (N-acetyl) transferase 3, mucin type	GCNT3	-1.51859
hypothetical protein LOC100288911	LOC100288911	-1.51695
platelet-derived growth factor alpha polypeptide	PDGFA	-1.51665
KIAA1549	KIAA1549	-1.51628
signal-induced proliferation-associated 1 like 2	SIPA1L2	-1.51375
Hypothetical protein LOC650392	LOC650392	-1.5132
LIM and cysteine-rich domains 1	LMCD1	-1.51259
kazrin	RP1-21O18.1	-1.511
DIP2 disco-interacting protein 2 homolog C (Drosophila)	DIP2C	-1.51099
malignant fibrous histiocytoma amplified sequence 1	MFHAS1	-1.50874
tetratricopeptide repeat domain 8	TTC8	-1.5076
unc-5 homolog B (C. elegans)	UNC5B	-1.50711
zinc finger protein 618	ZNF618	-1.50709
ERBB receptor feedback inhibitor 1	ERRFI1	-1.50649
CD44 molecule (Indian blood group)	CD44	-1.50426
protein kinase C, alpha	PRKCA	-1.49832
carbonic anhydrase XII	CA12	-1.49712
hypothetical protein LOC100289208 /// pleckstrin homology-like domain, family A, member 1	LOC100289208 /// PHLDA1	-1.49681
Insulin receptor substrate 1	IRS1	-1.49596
Cadherin 6, type 2, K-cadherin (fetal kidney)	CDH6	-1.49546
BH3 interacting domain death agonist	BID	-1.49305
zinc finger protein 638	ZNF638	-1.49228
zinc finger protein 618	ZNF618	-1.48619
UDP glucuronosyltransferase 1 family, polypeptide A1 /// UDP glucuronosyltransferase 1 family, polypeptide A10 /// UDP glucuronosyltransferase 1 family, polypeptide A3 /// UDP glucuronosyltransferase 1 family, polypeptide A4 /// UDP glucuronosyltransferase 1 family, polypeptide A5 /// UDP glucuronosyltransferase 1 family, polypeptide A6 /// UDP glucuronosyltransferase 1 family, polypeptide A7 ///…	UGT1A1 /// UGT1A10 /// UGT1A3 /// UGT1A4 /// UGT1A5 /// UGT1A6 /// UGT1A7 /// UGT1A8 /// UGT1A9	-1.48442
regulator of calcineurin 2	RCAN2	-1.48259
ectonucleotide pyrophosphatase/phosphodiesterase 1	ENPP1	-1.4799
myelin basic protein	MBP	-1.47927
retinoic acid receptor, alpha	RARA	-1.47703
actin binding LIM protein 1	ABLIM1	-1.47691
serine palmitoyltransferase, long chain base subunit 2	SPTLC2	-1.47678
sorbin and SH3 domain containing 2	SORBS2	-1.47408
ADP-ribosylation factor-like 4C	ARL4C	-1.47383
potassium channel tetramerisation domain containing 15	KCTD15	-1.47284
GLI family zinc finger 2	GLI2	-1.47251
potassium channel tetramerisation domain containing 1	KCTD1	-1.47214
armadillo repeat containing 4	ARMC4	-1.47024
family with sequence similarity 171, member A1	FAM171A1	-1.46955
FERM domain containing 3	FRMD3	-1.46939
EGF-containing fibulin-like extracellular matrix protein 1	EFEMP1	-1.46866
FAT tumor suppressor homolog 4 (Drosophila)	FAT4	-1.46816
centromere protein V	CENPV	-1.46794
sine oculis binding protein homolog (Drosophila)	SOBP	-1.46631
spleen tyrosine kinase	SYK	-1.46488
chromosome 14 open reading frame 4	C14orf4	-1.46482
zinc finger protein 207	ZNF207	-1.46318
TXK tyrosine kinase	TXK	-1.46172
phosphatidylinositol-3,4,5-trisphosphate-dependent Rac exchange factor 2	PREX2	-1.45995
thyroid adenoma associated	THADA	-1.45984
olfactomedin-like 1	OLFML1	-1.45974
FOS-like antigen 1	FOSL1	-1.45816
Prickle homolog 1 (Drosophila)	PRICKLE1	-1.45775
coiled-coil domain containing 109A	CCDC109A	-1.45752
immediate early response 5	IER5	-1.45624
gremlin 1, cysteine knot superfamily, homolog (Xenopus laevis)	GREM1	-1.45595
tRNA splicing endonuclease 2 homolog (S. cerevisiae)	TSEN2	-1.45577
epithelial cell adhesion molecule	EPCAM	-1.45227
zinc and ring finger 1	ZNRF1	-1.45065
hypothetical LOC25845	LOC25845	-1.4506
FERM domain containing 4A	FRMD4A	-1.45013
chromosome 1 open reading frame 135	C1orf135	-1.44899
mastermind-like 2 (Drosophila)	MAML2	-1.4472
homeobox A3	HOXA3	-1.44654
zinc and ring finger 1	ZNRF1	-1.44608
sestrin 3	SESN3	-1.44558
collagen, type III, alpha 1	COL3A1	-1.44442
melanoregulin	MREG	-1.44426
B-cell CLL/lymphoma 11A (zinc finger protein)	BCL11A	-1.44372
RNA pseudouridylate synthase domain containing 4	RPUSD4	-1.44331
formin 1	FMN1	-1.44011
SMAD family member 3	SMAD3	-1.4391
myosin VB	MYO5B	-1.43894
Tenascin C	TNC	-1.43883
Fibronectin leucine rich transmembrane protein 2	FLRT2	-1.43672
G protein-coupled receptor 56	GPR56	-1.43602
collagen, type III, alpha 1	COL3A1	-1.43585
UDP glucuronosyltransferase 1 family, polypeptide A1 /// UDP glucuronosyltransferase 1 family, polypeptide A6	UGT1A1 /// UGT1A6	-1.43443
myotubularin related protein 10	MTMR10	-1.43289
mesenchyme homeobox 2	MEOX2	-1.43115
WW domain containing oxidoreductase	WWOX	-1.42977
cytohesin 3	CYTH3	-1.42888
FERM domain containing 4A	FRMD4A	-1.42877
GLI family zinc finger 3	GLI3	-1.42652
UDP glucuronosyltransferase 1 family, polypeptide A1 /// UDP glucuronosyltransferase 1 family, polypeptide A10 /// UDP glucuronosyltransferase 1 family, polypeptide A4 /// UDP glucuronosyltransferase 1 family, polypeptide A6 /// UDP glucuronosyltransferase 1 family, polypeptide A8 /// UDP glucuronosyltransferase 1 family, polypeptide A9	UGT1A1 /// UGT1A10 /// UGT1A4 /// UGT1A6 /// UGT1A8 /// UGT1A9	-1.42159
similar to WDNM1-like protein	LOC645638	-1.4206
DEAD (Asp-Glu-Ala-Asp) box polypeptide 54	DDX54	-1.42005
Doublecortin-like kinase 2	DCLK2	-1.41828
interleukin 1 receptor, type II	IL1R2	-1.41714
aldehyde dehydrogenase 3 family, member A2	ALDH3A2	-1.41663
SATB homeobox 2	SATB2	-1.41603
hypothetical LOC645566	FLJ45482	-1.41558
syntaxin 3	STX3	-1.41479
minichromosome maintenance complex component 9	MCM9	-1.41303
DIP2 disco-interacting protein 2 homolog C (Drosophila)	DIP2C	-1.41276
synaptotagmin XIII	SYT13	-1.40952
G protein-coupled receptor 37 (endothelin receptor type B-like)	GPR37	-1.40948
AT-hook transcription factor	AKNA	-1.40835
hypothetical LOC283404	LOC283404	-1.40488
DNA (cytosine-5-)-methyltransferase 3 alpha	DNMT3A	-1.40451
neurexophilin 2	NXPH2	-1.39973
tetratricopeptide repeat domain 39C	TTC39C	-1.39959
Hypothetical protein LOC100131110	LOC100131110	-1.39807
chromosome 1 open reading frame 116	C1orf116	-1.39312
transcription factor 3 (E2A immunoglobulin enhancer binding factors E12/E47)	TCF3	-1.39197
transmembrane protein 51	TMEM51	-1.39062
serine palmitoyltransferase, long chain base subunit 2	SPTLC2	-1.38961
phosphoinositide-3-kinase, regulatory subunit 3 (gamma)	PIK3R3	-1.38904
Zic family member 2 (odd-paired homolog, Drosophila)	ZIC2	-1.38718
propionyl Coenzyme A carboxylase, alpha polypeptide	PCCA	-1.38657
Hypothetical protein LOC650392	LOC650392	-1.38583
WD repeat domain 72	WDR72	-1.38348
fibronectin leucine rich transmembrane protein 2	FLRT2	-1.38062
sideroflexin 4	SFXN4	-1.3792
chromatin assembly factor 1, subunit A (p150)	CHAF1A	-1.37772
slit homolog 2 (Drosophila)	SLIT2	-1.3763
solute carrier family 19 (folate transporter), member 1	SLC19A1	-1.37501
collagen, type XXVII, alpha 1	COL27A1	-1.37188
target of EGR1, member 1 (nuclear)	TOE1	-1.3718
tetraspanin 6	TSPAN6	-1.36456
sorbitol dehydrogenase	SORD	-1.36417
DEAD (Asp-Glu-Ala-Asp) box polypeptide 47	DDX47	-1.36078
methylenetetrahydrofolate dehydrogenase (NADP+ dependent) 1-like	MTHFD1L	-1.35966
complement component 1, s subcomponent	C1S	-1.35956
paired box 8	PAX8	-1.35789
Mediator complex subunit 28	MED28	-1.35787
melanoregulin	MREG	-1.3565
SET domain and mariner transposase fusion gene	SETMAR	-1.35558
SH3-domain GRB2-like 2	SH3GL2	-1.35374
family with sequence similarity 176, member A	FAM176A	-1.35251
adherens junctions associated protein 1	AJAP1	-1.35103
G protein-coupled receptor 161	GPR161	-1.34718
SH3-domain kinase binding protein 1	SH3KBP1	-1.34226
ubiquitin specific peptidase 22	USP22	-1.34152
interferon-induced protein with tetratricopeptide repeats 2	IFIT2	-1.34087
chromosome 3 open reading frame 52	C3orf52	-1.34045
SH3-domain binding protein 4	SH3BP4	-1.34025
SH3 and cysteine rich domain	STAC	-1.33774
cell division cycle associated 7	CDCA7	-1.33585
kazrin	RP1-21O18.1	-1.33469
tripartite motif-containing 48	TRIM48	-1.33433
placenta-specific 8	PLAC8	-1.33427
chromosome 20 open reading frame 112	C20orf112	-1.33336
hect domain and RLD 6	HERC6	-1.327
Treacher Collins-Franceschetti syndrome 1	TCOF1	-1.3246
cyclin B1 interacting protein 1	CCNB1IP1	-1.3196
transducin-like enhancer of split 4 (E(sp1) homolog, Drosophila)	TLE4	-1.31807
WEE1 homolog (S. pombe)	WEE1	-1.3161
asparagine synthetase	ASNS	-1.31516
methyltransferase like 13	METTL13	-1.30883
membrane protein, palmitoylated 3 (MAGUK p55 subfamily member 3)	MPP3	-1.30821
protocadherin 7	PCDH7	-1.30726
caspase 8, apoptosis-related cysteine peptidase	CASP8	-1.30657
hypothetical protein LOC151438	LOC151438	-1.30191
hypothetical LOC84777	MGC11082	-1.29806
NIN1/RPN12 binding protein 1 homolog (S. cerevisiae)	NOB1	-1.29453
chromosome 16 open reading frame 88	C16orf88	-1.2903
collagen, type XXVII, alpha 1	COL27A1	-1.26304
Up regulated genes (n = 1029):
Gene Title	Gene Name	Fold Change
cystatin SN	CST1	52.346
pyruvate dehydrogenase kinase, isozyme 4	PDK4	47.9375
cystatin SA	CST2	34.6192
RAS, dexamethasone-induced 1	RASD1	30.4197
FK506 binding protein 5	FKBP5	22.5465
serine PI Kazal type 5-like 3	SPINK5L3	22.2844
amphiregulin	AREG	19.2593
tudor domain containing 9	TDRD9	18.1247
collagen, type IV, alpha 3 (Goodpasture antigen)	COL4A3	18.0685
TCDD-inducible poly(ADP-ribose) polymerase	TIPARP	17.7398
FK506 binding protein 5	FKBP5	17.6244
serum/glucocorticoid regulated kinase 1	SGK1	15.0785
chemokine (C-X-C motif) receptor 4	CXCR4	14.0407
baculoviral IAP repeat-containing 3	BIRC3	11.8728
potassium voltage-gated channel, subfamily G, member 1	KCNG1	11.7971
FK506 binding protein 5	FKBP5	11.7716
coagulation factor III (thromboplastin, tissue factor)	F3	11.4041
sulfotransferase family 1E, estrogen-preferring, member 1	SULT1E1	11.3305
contactin 3 (plasmacytoma associated)	CNTN3	11.2812
ras homolog gene family, member U	RHOU	11.1334
cystatin S	CST4	10.9514
collagen, type IV, alpha 4	COL4A4	10.5275
chimerin (chimaerin) 2	CHN2	10.3815
major facilitator superfamily domain containing 2	MFSD2	10.2249
collagen, type IV, alpha 4	COL4A4	10.1207
vitamin D (1,25- dihydroxyvitamin D3) receptor	VDR	9.7298
vitamin D (1,25- dihydroxyvitamin D3) receptor	VDR	9.64107
CD52 molecule	CD52	8.84164
sulfotransferase family 1E, estrogen-preferring, member 1	SULT1E1	8.76772
ras homolog gene family, member U	RHOU	8.64781
isthmin 1 homolog (zebrafish)	ISM1	7.75213
distal-less homeobox 2	DLX2	7.64328
insulin-like growth factor binding protein 5	IGFBP5	7.35195
chemokine (C-X-C motif) receptor 4	CXCR4	7.08455
receptor (G protein-coupled) activity modifying protein 1	RAMP1	6.87653
pyruvate dehydrogenase kinase, isozyme 4	PDK4	6.75775
potassium voltage-gated channel, Shab-related subfamily, member 1	KCNB1	6.59934
Kruppel-like factor 9	KLF9	6.39528
chemokine (C-X-C motif) receptor 4	CXCR4	6.14095
N-myc downstream regulated 1	NDRG1	6.11071
psoriasis susceptibility 1 candidate 3 (non-protein coding)	PSORS1C3	6.05524
B-cell CLL/lymphoma 6	BCL6	5.86949
TSC22 domain family, member 3	TSC22D3	5.85406
neuroepithelial cell transforming 1	NET1	5.77466
ganglioside-induced differentiation-associated protein 1	GDAP1	5.76595
BTG family, member 2	BTG2	5.62038
5'-nucleotidase domain containing 3	NT5DC3	5.49871
chromosome 18 open reading frame 1	C18orf1	5.46808
neuronal cell adhesion molecule	NRCAM	5.42068
ATPase family, AAA domain containing 4	ATAD4	5.4028
protein phosphatase 1, regulatory (inhibitor) subunit 1B	PPP1R1B	5.3446
phosphatase and actin regulator 3	PHACTR3	5.34209
papilin, proteoglycan-like sulfated glycoprotein	PAPLN	5.22022
interleukin 1 receptor, type I	IL1R1	5.09747
chromosome 6 open reading frame 81	C6orf81	4.9592
Fas apoptotic inhibitory molecule	FAIM	4.89536
solute carrier family 6 (neurotransmitter transporter, taurine), member 6	SLC6A6	4.82994
Kruppel-like factor 9	KLF9	4.76917
PDZ domain containing 2	PDZD2	4.70115
nuclear factor of kappa light polypeptide gene enhancer in B-cells inhibitor, alpha	NFKBIA	4.58177
pigeon homolog (Drosophila)	PION	4.44914
opioid growth factor receptor-like 1	OGFRL1	4.41771
chloride intracellular channel 3	CLIC3	4.41276
leprecan-like 1	LEPREL1	4.41198
pigeon homolog (Drosophila)	PION	4.40627
neuroepithelial cell transforming 1	NET1	4.25388
endothelin 1	EDN1	4.10456
lysyl oxidase	LOX	4.10149
family with sequence similarity 84, member A	FAM84A	4.07112
ganglioside-induced differentiation-associated protein 1	GDAP1	4.06375
PDZ and LIM domain 1	PDLIM1	4.05502
opioid growth factor receptor-like 1	OGFRL1	4.03247
ADAM metallopeptidase with thrombospondin type 1 motif, 8	ADAMTS8	3.99498
ubiquitin specific peptidase 2	USP2	3.96057
collagen, type IV, alpha 3 (Goodpasture antigen)	COL4A3	3.94627
MAM domain containing 2	MAMDC2	3.93492
activated leukocyte cell adhesion molecule	ALCAM	3.91621
guanine deaminase	GDA	3.90811
signal sequence receptor, gamma (translocon-associated protein gamma)	SSR3	3.8406
insulin-like growth factor binding protein 1	IGFBP1	3.83903
NDRG family member 4	NDRG4	3.81854
tumor necrosis factor, alpha-induced protein 3	TNFAIP3	3.80549
ubiquitin specific peptidase 2	USP2	3.80018
acyl-CoA synthetase long-chain family member 1	ACSL1	3.79692
B-cell CLL/lymphoma 6	BCL6	3.73389
anoctamin 4	ANO4	3.71761
endothelin 1	EDN1	3.71215
ADAM metallopeptidase with thrombospondin type 1 motif, 8	ADAMTS8	3.68548
Ca++-dependent secretion activator 2	CADPS2	3.67036
ST3 beta-galactoside alpha-2,3-sialyltransferase 4	ST3GAL4	3.65369
solute carrier family 5 (sodium/myo-inositol cotransporter), member 3	SLC5A3	3.64949
solute carrier family 6 (neurotransmitter transporter, dopamine), member 3	SLC6A3	3.63073
ganglioside-induced differentiation-associated protein 1	GDAP1	3.61845
oxysterol binding protein-like 11	OSBPL11	3.50673
growth hormone receptor	GHR	3.49942
solute carrier family 6 (neurotransmitter transporter, taurine), member 6	SLC6A6	3.48974
coronin, actin binding protein, 2B	CORO2B	3.45629
vitamin D (1,25- dihydroxyvitamin D3) receptor	VDR	3.45224
lysyl oxidase	LOX	3.44423
transmembrane protein 61	TMEM61	3.44262
tumor necrosis factor, alpha-induced protein 3	TNFAIP3	3.43987
activated leukocyte cell adhesion molecule	ALCAM	3.42691
TSC22 domain family, member 3	TSC22D3	3.39784
hypothetical protein LOC284542	LOC284542	3.38358
opioid growth factor receptor-like 1	OGFRL1	3.38195
cyclin-dependent kinase inhibitor 1C (p57, Kip2)	CDKN1C	3.37577
CD52 molecule	CD52	3.37141
potassium inwardly-rectifying channel, subfamily J, member 4	KCNJ4	3.36309
lethal giant larvae homolog 2 (Drosophila)	LLGL2	3.35693
cyclin-dependent kinase inhibitor 1C (p57, Kip2)	CDKN1C	3.34253
hedgehog interacting protein	HHIP	3.32487
chromosome 1 open reading frame 9	C1orf9	3.32188
acyl-CoA synthetase long-chain family member 1	ACSL1	3.31347
secreted frizzled-related protein 5	SFRP5	3.31165
zinc finger protein 36, C3H type, homolog (mouse)	ZFP36	3.30536
actin, alpha 2, smooth muscle, aorta	ACTA2	3.2953
aldo-keto reductase family 1, member B10 (aldose reductase)	AKR1B10	3.25169
secretoglobin, family 1D, member 2	SCGB1D2	3.24349
protein phosphatase 1, catalytic subunit, beta isoform	PPP1CB	3.23182
BCL2/adenovirus E1B 19kDa interacting protein 3	BNIP3	3.22671
methyltransferase like 7A	METTL7A	3.22351
signal sequence receptor, gamma (translocon-associated protein gamma)	SSR3	3.21779
cyclin-dependent kinase inhibitor 1C (p57, Kip2)	CDKN1C	3.21703
ATPase, Na+/K+ transporting, alpha 1 polypeptide	ATP1A1	3.20459
solute carrier family 5 (sodium/myo-inositol cotransporter), member 3	SLC5A3	3.14136
sparc/osteonectin, cwcv and kazal-like domains proteoglycan (testican) 1	SPOCK1	3.13505
proprotein convertase subtilisin/kexin type 6	PCSK6	3.10824
coiled-coil domain containing 146	CCDC146	3.09507
potassium large conductance calcium-activated channel, subfamily M, alpha member 1	KCNMA1	3.08349
solute carrier family 5 (sodium/myo-inositol cotransporter), member 3	SLC5A3	3.06224
family with sequence similarity 84, member A	FAM84A	3.05818
melanoma associated antigen (mutated) 1-like 1	MUM1L1	3.05377
secretory leukocyte peptidase inhibitor	SLPI	3.0526
BCL2/adenovirus E1B 19kDa interacting protein 3	BNIP3	3.05154
cyclin-dependent kinase inhibitor 1C (p57, Kip2)	CDKN1C	3.04615
transforming, acidic coiled-coil containing protein 2	TACC2	3.04376
prolyl 4-hydroxylase, alpha polypeptide II	P4HA2	3.03724
cytokine receptor-like factor 1	CRLF1	3.03031
oxysterol binding protein-like 11	OSBPL11	3.02959
oculocutaneous albinism II	OCA2	3.02479
flavin containing monooxygenase 5	FMO5	3.00322
transmembrane epididymal protein 1	TEDDM1	2.95455
hemoglobin, alpha 1 /// hemoglobin, alpha 2	HBA1 /// HBA2	2.95143
GREB1 protein	GREB1	2.94679
protein phosphatase 1, catalytic subunit, beta isoform	PPP1CB	2.92292
lethal giant larvae homolog 2 (Drosophila)	LLGL2	2.87319
Immunoglobulin heavy constant gamma 1 (G1m marker)	IGHG1	2.87077
hydroxysteroid (11-beta) dehydrogenase 2	HSD11B2	2.85548
POU class 5 homeobox 1 pseudogene 3	POU5F1P3	2.8484
BCL2/adenovirus E1B 19kDa interacting protein 3-like	BNIP3L	2.83572
immediate early response 5-like	IER5L	2.81814
C1q and tumor necrosis factor related protein 1	C1QTNF1	2.81567
ATPase family, AAA domain containing 2	ATAD2	2.81111
collagen, type IV, alpha 3 (Goodpasture antigen)	COL4A3	2.80668
aldolase C, fructose-bisphosphate	ALDOC	2.79803
angiomotin	AMOT	2.79697
tubulin, alpha 3d	TUBA3D	2.79333
Cyclin-dependent kinase inhibitor 1C (p57, Kip2)	CDKN1C	2.7876
glutamate-ammonia ligase (glutamine synthetase)	GLUL	2.78498
LON peptidase N-terminal domain and ring finger 2	LONRF2	2.78199
protein tyrosine phosphatase, receptor type, M	PTPRM	2.78072
transmembrane protein 204	TMEM204	2.77728
SMAD family member 9	SMAD9	2.77229
c-mer proto-oncogene tyrosine kinase	MERTK	2.76488
insulin-like growth factor 1 receptor	IGF1R	2.76159
solute carrier organic anion transporter family, member 4A1	SLCO4A1	2.75183
solute carrier family 5 (sodium/myo-inositol cotransporter), member 3	SLC5A3	2.73829
BCL2/adenovirus E1B 19kDa interacting protein 3-like	BNIP3L	2.73487
sodium channel, nonvoltage-gated 1 alpha	SCNN1A	2.72778
cytoplasmic polyadenylation element binding protein 4	CPEB4	2.71909
placental growth factor	PGF	2.69534
CD99 molecule	CD99	2.68594
POU class 5 homeobox 1 pseudogene 4	POU5F1P4	2.68022
major facilitator superfamily domain containing 6	MFSD6	2.67302
transforming, acidic coiled-coil containing protein 2	TACC2	2.66081
lysyl oxidase	LOX	2.64503
nibrin	NBN	2.64006
glutamate-ammonia ligase (glutamine synthetase)	GLUL	2.63337
neurotrophin 3	NTF3	2.6238
inositol polyphosphate-5-phosphatase F	INPP5F	2.62347
ATPase family, AAA domain containing 2	ATAD2	2.61824
sphingosine-1-phosphate phosphotase 2	SGPP2	2.61391
death associated protein-like 1	DAPL1	2.60947
integrin, beta 1 (fibronectin receptor, beta polypeptide, antigen CD29 includes MDF2, MSK12)	ITGB1	2.60758
chimerin (chimaerin) 2	CHN2	2.6042
centrosomal protein 70kDa	CEP70	2.6042
ubiquitin specific peptidase 2	USP2	2.59904
c-mer proto-oncogene tyrosine kinase	MERTK	2.5926
cytoplasmic polyadenylation element binding protein 4	CPEB4	2.59225
stimulator of chondrogenesis 1	SCRG1	2.59022
transmembrane protein 47	TMEM47	2.58072
elongation factor, RNA polymerase II, 2	ELL2	2.57754
hypothetical LOC93622	LOC93622	2.57591
ATPase family, AAA domain containing 2	ATAD2	2.57405
Kruppel-like factor 6	KLF6	2.57355
chromosome 18 open reading frame 1	C18orf1	2.55861
progestin and adipoQ receptor family member VIII	PAQR8	2.55818
histone deacetylase 9	HDAC9	2.54832
sciellin	SCEL	2.5471
basonuclin 2	BNC2	2.54628
paired-like homeodomain 1	PITX1	2.54036
jagged 1 (Alagille syndrome)	JAG1	2.53841
hedgehog interacting protein	HHIP	2.52526
hemoglobin, alpha 1 /// hemoglobin, alpha 2	HBA1 /// HBA2	2.51853
inhibitor of DNA binding 3, dominant negative helix-loop-helix protein	ID3	2.50365
interferon gamma receptor 1	IFNGR1	2.50305
TSPY-like 2	TSPYL2	2.50064
LON peptidase N-terminal domain and ring finger 1	LONRF1	2.4791
carbonic anhydrase VB, mitochondrial	CA5B	2.47768
adenylate kinase 3-like 1	AK3L1	2.47466
Kruppel-like factor 6	KLF6	2.47109
integrin, beta 1 (fibronectin receptor, beta polypeptide, antigen CD29 includes MDF2, MSK12)	ITGB1	2.46454
ankyrin 3, node of Ranvier (ankyrin G)	ANK3	2.463
synaptosomal-associated protein, 91kDa homolog (mouse)	SNAP91	2.45504
basonuclin 2	BNC2	2.45335
pyruvate dehydrogenase kinase, isozyme 1	PDK1	2.43262
AHNAK nucleoprotein	AHNAK	2.43056
cannabinoid receptor 1 (brain)	CNR1	2.42048
sphingosine-1-phosphate phosphotase 2	SGPP2	2.41737
microtubule-associated protein 1 light chain 3 gamma	MAP1LC3C	2.40804
histidine rich carboxyl terminus 1	HRCT1	2.40587
mannosyl (alpha-1,3-)-glycoprotein beta-1,4-N-acetylglucosaminyltransferase, isozyme A	MGAT4A	2.40212
cytoplasmic polyadenylation element binding protein 4	CPEB4	2.39493
C1q and tumor necrosis factor related protein 1	C1QTNF1	2.39264
solute carrier family 16, member 6 (monocarboxylic acid transporter 7)	SLC16A6	2.39255
nibrin	NBN	2.39122
BTG family, member 2	BTG2	2.39091
progestin and adipoQ receptor family member VIII	PAQR8	2.37109
hemoglobin, alpha 1 /// hemoglobin, alpha 2	HBA1 /// HBA2	2.36866
FYVE, RhoGEF and PH domain containing 4	FGD4	2.36598
solute carrier family 4, sodium bicarbonate cotransporter, member 7	SLC4A7	2.36196
regulator of G-protein signaling 2, 24kDa	RGS2	2.3592
transient receptor potential cation channel, subfamily C, member 3	TRPC3	2.35389
son of sevenless homolog 2 (Drosophila)	SOS2	2.34368
neural precursor cell expressed, developmentally down-regulated 4	NEDD4	2.34356
retinal degeneration 3	RD3	2.34188
solute carrier family 22 (organic cation/carnitine transporter), member 5	SLC22A5	2.33372
jumonji, AT rich interactive domain 2	JARID2	2.33043
Kruppel-like factor 9	KLF9	2.32335
signal sequence receptor, gamma (translocon-associated protein gamma)	SSR3	2.31197
shisa homolog 2 (Xenopus laevis)	SHISA2	2.31165
POU class 5 homeobox 1 /// POU class 5 homeobox 1B /// POU class 5 homeobox 1 pseudogene 3 /// POU class 5 homeobox 1 pseudogene 4	POU5F1 /// POU5F1B /// POU5F1P3 /// POU5F1P4	2.30714
fibrillin 1	FBN1	2.30528
protein phosphatase 1, catalytic subunit, beta isoform	PPP1CB	2.30515
nibrin	NBN	2.30406
basonuclin 2	BNC2	2.30361
reticulon 4 receptor-like 1	RTN4RL1	2.29431
paired-like homeodomain 1	PITX1	2.29097
hemoglobin, alpha 1 /// hemoglobin, alpha 2	HBA1 /// HBA2	2.28474
period homolog 1 (Drosophila)	PER1	2.28331
CD99 molecule	CD99	2.28236
centrosomal protein 70kDa	CEP70	2.28193
hemoglobin, alpha 1 /// hemoglobin, alpha 2	HBA1 /// HBA2	2.27881
pyruvate dehydrogenase kinase, isozyme 4	PDK4	2.27377
SH2 domain containing 6	SH2D6	2.27363
hemoglobin, alpha 1 /// hemoglobin, alpha 2	HBA1 /// HBA2	2.27311
Bardet-Biedl syndrome 12	BBS12	2.26536
adenylate kinase 3-like 1	AK3L1	2.25196
adenylate kinase 3-like 1	AK3L1	2.24893
protein tyrosine phosphatase, receptor type, M	PTPRM	2.24763
Centrosomal protein 70kDa	CEP70	2.24752
protein kinase, AMP-activated, gamma 2 non-catalytic subunit	PRKAG2	2.24724
interferon gamma receptor 1	IFNGR1	2.2468
dual specificity phosphatase 1	DUSP1	2.24316
protein kinase, AMP-activated, gamma 2 non-catalytic subunit	PRKAG2	2.23847
CNKSR family member 3	CNKSR3	2.23692
PDZK1 interacting protein 1	PDZK1IP1	2.23624
prolyl 4-hydroxylase, alpha polypeptide I	P4HA1	2.23497
Signal sequence receptor, gamma (translocon-associated protein gamma)	SSR3	2.23243
Kruppel-like factor 6	KLF6	2.23159
neuralized homolog 1B (Drosophila)	NEURL1B	2.22341
phospholipase C, beta 4	PLCB4	2.22297
SIN3 homolog B, transcription regulator (yeast)	SIN3B	2.22253
insulin-like growth factor 1 receptor	IGF1R	2.22132
UPF0632 protein A	LOC388630	2.21811
major facilitator superfamily domain containing 6	MFSD6	2.21264
transmembrane protein 37	TMEM37	2.2081
ATPase family, AAA domain containing 2	ATAD2	2.20503
TBC1 domain family, member 16	TBC1D16	2.20212
caldesmon 1	CALD1	2.19883
sulfotransferase family, cytosolic, 1C, member 2	SULT1C2	2.19775
thrombospondin 1	THBS1	2.19503
phosphoprotein associated with glycosphingolipid microdomains 1	PAG1	2.1931
protein tyrosine phosphatase, receptor type, J	PTPRJ	2.18877
hexokinase 2	HK2	2.18791
v-erb-a erythroblastic leukemia viral oncogene homolog 4 (avian)	ERBB4	2.18606
F-box protein 16 /// zinc finger protein 395	FBXO16 /// ZNF395	2.18554
collagen, type XXIII, alpha 1	COL23A1	2.17596
fibrillin 1	FBN1	2.17033
son of sevenless homolog 2 (Drosophila)	SOS2	2.16875
LIM domain 7	LMO7	2.16364
enabled homolog (Drosophila)	ENAH	2.16279
zinc finger and BTB domain containing 7C	ZBTB7C	2.15932
solute carrier family 4, sodium bicarbonate cotransporter, member 7	SLC4A7	2.15724
SH3 and cysteine rich domain 2	STAC2	2.156
Kruppel-like factor 6	KLF6	2.15583
serine threonine kinase 39 (STE20/SPS1 homolog, yeast)	STK39	2.15134
SIN3 homolog B, transcription regulator (yeast)	SIN3B	2.15126
inositol 1,4,5-triphosphate receptor interacting protein	ITPRIP	2.15054
LON peptidase N-terminal domain and ring finger 2	LONRF2	2.14788
family with sequence similarity 85, member A	FAM85A	2.14558
family with sequence similarity 85, member A	FAM85A	2.14515
insulin receptor substrate 2	IRS2	2.14415
glutamate-ammonia ligase (glutamine synthetase)	GLUL	2.14368
phospholipase C, beta 4	PLCB4	2.143
inositol 1,3,4-triphosphate 5/6 kinase	ITPK1	2.14255
Early growth response 1	EGR1	2.14204
leukemia inhibitory factor receptor alpha	LIFR	2.13899
son of sevenless homolog 2 (Drosophila)	SOS2	2.13598
inositol polyphosphate-5-phosphatase F	INPP5F	2.13481
adenosine deaminase, RNA-specific, B1 (RED1 homolog rat)	ADARB1	2.13465
epidermal growth factor receptor pathway substrate 15	EPS15	2.13426
fibrillin 1	FBN1	2.13275
ferritin, heavy polypeptide 1	FTH1	2.13162
caldesmon 1	CALD1	2.13127
epidermal growth factor receptor pathway substrate 15	EPS15	2.12683
family with sequence similarity 129, member B	FAM129B	2.11728
CCAAT/enhancer binding protein (C/EBP), delta	CEBPD	2.11613
phosphatidylinositol binding clathrin assembly protein	PICALM	2.11155
DNA-damage-inducible transcript 4	DDIT4	2.11087
adenomatosis polyposis coli down-regulated 1	APCDD1	2.10892
proline rich 15	PRR15	2.10733
hypothetical LOC100130894	LOC100130894	2.10297
ATPase, class VI, type 11B	ATP11B	2.10288
methionine adenosyltransferase II, alpha	MAT2A	2.101
myelin protein zero-like 2	MPZL2	2.09684
thyroid hormone receptor, beta (erythroblastic leukemia viral (v-erb-a) oncogene homolog 2, avian)	THRB	2.09405
cadherin 16, KSP-cadherin	CDH16	2.09367
rhabdomyosarcoma 2 associated transcript (non-protein coding)	RMST	2.08825
KIAA0146	KIAA0146	2.08772
Rho GTPase activating protein 26	ARHGAP26	2.08634
Similar to hCG1820409	LOC441617	2.07833
ankyrin 3, node of Ranvier (ankyrin G)	ANK3	2.07554
protein kinase, AMP-activated, gamma 2 non-catalytic subunit	PRKAG2	2.07345
bone morphogenetic protein receptor, type IB	BMPR1B	2.0716
RUN domain containing 3B	RUNDC3B	2.07063
insulin receptor substrate 2	IRS2	2.06976
elongation factor, RNA polymerase II, 2	ELL2	2.06969
SWI/SNF related, matrix associated, actin dependent regulator of chromatin, subfamily a, member 1	SMARCA1	2.05672
sulfotransferase family, cytosolic, 1C, member 2	SULT1C2	2.05533
cyclin-dependent kinase-like 1 (CDC2-related kinase)	CDKL1	2.05039
fyn-related kinase	FRK	2.0487
POU class 5 homeobox 1B	POU5F1B	2.04628
zinc finger protein 395	ZNF395	2.04599
ankyrin 3, node of Ranvier (ankyrin G)	ANK3	2.04376
N-acetyltransferase 14 (GCN5-related, putative)	NAT14	2.04359
transcription elongation factor A (SII)-like 4	TCEAL4	2.0362
Hypothetical gene supported by AK096370	FLJ39051	2.03447
syndecan 3	SDC3	2.03355
TBC1 domain family, member 16	TBC1D16	2.03287
chimerin (chimaerin) 2	CHN2	2.03228
phosphoinositide-3-kinase, regulatory subunit 1 (alpha)	PIK3R1	2.03079
family with sequence similarity 105, member A	FAM105A	2.03008
caldesmon 1	CALD1	2.03007
Notch homolog 2 (Drosophila) N-terminal like	NOTCH2NL	2.02778
basonuclin 2	BNC2	2.02396
zinc finger protein 395	ZNF395	2.02205
solute carrier family 35, member B3	SLC35B3	2.02115
elongation factor, RNA polymerase II, 2	ELL2	2.01977
RAB11 family interacting protein 1 (class I)	RAB11FIP1	2.0197
discoidin domain receptor tyrosine kinase 1	DDR1	2.01693
TBC1 domain family, member 16	TBC1D16	2.01599
cytoplasmic polyadenylation element binding protein 2	CPEB2	2.01364
transmembrane protein 63C	TMEM63C	2.01289
potassium large conductance calcium-activated channel, subfamily M, alpha member 1	KCNMA1	2.00885
solute carrier organic anion transporter family, member 2A1	SLCO2A1	2.00762
extended synaptotagmin-like protein 2	ESYT2	2.00476
transcription elongation factor A (SII)-like 3	TCEAL3	1.99939
solute carrier family 35, member B3	SLC35B3	1.99364
ras homolog gene family, member B	RHOB	1.99252
zinc finger, DHHC-type containing 8 pseudogene	ZDHHC8P	1.99162
ras homolog gene family, member B	RHOB	1.98835
zinc finger protein 395	ZNF395	1.98776
immunoglobulin heavy constant mu /// similar to hCG1773549	IGHM /// LOC100133862	1.98667
tubulin polymerization promoting protein	TPPP	1.9866
phosphatidylinositol binding clathrin assembly protein	PICALM	1.98282
LIM and senescent cell antigen-like domains 1	LIMS1	1.97928
SRY (sex determining region Y)-box 13	SOX13	1.97883
LIM and senescent cell antigen-like domains 1	LIMS1	1.97865
discoidin domain receptor tyrosine kinase 1	DDR1	1.97521
Ras association (RalGDS/AF-6) domain family member 4	RASSF4	1.97483
nucleolar protein 3 (apoptosis repressor with CARD domain)	NOL3	1.97416
solute carrier family 39 (metal ion transporter), member 11	SLC39A11	1.96634
leucine rich repeat (in FLII) interacting protein 1	LRRFIP1	1.96596
empty spiracles homeobox 1	EMX1	1.9658
CNKSR family member 3	CNKSR3	1.96096
WD repeat domain 60	WDR60	1.96068
distal-less homeobox 1	DLX1	1.96046
hypothetical MGC24103	MGC24103	1.96039
ATP-binding cassette, sub-family G (WHITE), member 1	ABCG1	1.95861
collagen, type XVIII, alpha 1	COL18A1	1.95155
methionine adenosyltransferase II, alpha	MAT2A	1.94527
chromosome 17 open reading frame 80	C17orf80	1.94219
integral membrane protein 2C	ITM2C	1.94191
ADAM metallopeptidase with thrombospondin type 1 motif, 8	ADAMTS8	1.93901
ADAM metallopeptidase domain 9 (meltrin gamma)	ADAM9	1.93598
pyruvate dehydrogenase kinase, isozyme 1	PDK1	1.93595
oxidative stress induced growth inhibitor family member 2	OSGIN2	1.93469
ezrin	EZR	1.93394
G protein-coupled receptor 155	GPR155	1.93021
chromosome 21 open reading frame 63	C21orf63	1.92867
family with sequence similarity 104, member A	FAM104A	1.92547
inositol polyphosphate-5-phosphatase F	INPP5F	1.92485
capping protein (actin filament), gelsolin-like	CAPG	1.92411
protein phosphatase 2 (formerly 2A), catalytic subunit, beta isoform	PPP2CB	1.92338
tropomyosin 2 (beta)	TPM2	1.91883
phenylethanolamine N-methyltransferase	PNMT	1.91359
early growth response 1	EGR1	1.91281
elongation of very long chain fatty acids (FEN1/Elo2, SUR4/Elo3, yeast)-like 2	ELOVL2	1.91245
extended synaptotagmin-like protein 2	ESYT2	1.91216
hypothetical LOC378805	FLJ43663	1.90933
nucleolar protein 3 (apoptosis repressor with CARD domain)	NOL3	1.90861
histamine receptor H1	HRH1	1.89979
plakophilin 2	PKP2	1.89905
discoidin domain receptor tyrosine kinase 1	DDR1	1.89383
extended synaptotagmin-like protein 2	ESYT2	1.89296
Kruppel-like factor 15	KLF15	1.89221
arrestin domain containing 2	ARRDC2	1.89155
IGF-like family member 1	IGFL1	1.88701
ST3 beta-galactoside alpha-2,3-sialyltransferase 4	ST3GAL4	1.88606
hypothetical protein LOC338620	LOC338620	1.88537
Chromosome X open reading frame 39	CXorf39	1.88234
carbonic anhydrase VB, mitochondrial	CA5B	1.8807
ATPase type 13A2	ATP13A2	1.87886
membrane metallo-endopeptidase	MME	1.87536
nucleosomal binding protein 1	NSBP1	1.87087
leukemia inhibitory factor receptor alpha	LIFR	1.87067
jagged 1 (Alagille syndrome)	JAG1	1.86701
ankyrin repeat domain 37	ANKRD37	1.86694
transmembrane protein 47	TMEM47	1.86555
apolipoprotein B mRNA editing enzyme, catalytic polypeptide-like 2	APOBEC2	1.86462
coiled-coil domain containing 61	CCDC61	1.86186
chromosome 17 open reading frame 80	C17orf80	1.86179
synaptotagmin-like 3	SYTL3	1.8596
aspartylglucosaminidase	AGA	1.85486
jagged 1 (Alagille syndrome)	JAG1	1.85458
RAB11 family interacting protein 1 (class I)	RAB11FIP1	1.85448
potassium channel tetramerisation domain containing 3	KCTD3	1.85203
thioredoxin interacting protein	TXNIP	1.84849
transmembrane and coiled-coil domain family 3	TMCC3	1.84735
PDZK1 interacting protein 1	PDZK1IP1	1.84681
thyroid hormone receptor, beta (erythroblastic leukemia viral (v-erb-a) oncogene homolog 2, avian)	THRB	1.84617
DnaJ (Hsp40) homolog, subfamily B, member 4	DNAJB4	1.84556
metallothionein 1X	MT1X	1.84444
arrestin domain containing 4	ARRDC4	1.84021
SWI/SNF related, matrix associated, actin dependent regulator of chromatin, subfamily a, member 1	SMARCA1	1.83924
Notch homolog 2 (Drosophila)	NOTCH2	1.83897
FYVE, RhoGEF and PH domain containing 4	FGD4	1.83873
ezrin	EZR	1.83849
thioredoxin interacting protein	TXNIP	1.83834
procollagen-lysine, 2-oxoglutarate 5-dioxygenase 2	PLOD2	1.83536
transcription factor CP2-like 1	TFCP2L1	1.8349
GNAS complex locus	GNAS	1.83397
distal-less homeobox 2	DLX2	1.83299
SWI/SNF related, matrix associated, actin dependent regulator of chromatin, subfamily a, member 1	SMARCA1	1.83206
glucosidase, alpha; acid	GAA	1.82956
PTC7 protein phosphatase homolog (S. cerevisiae)	PPTC7	1.82705
G protein-coupled receptor 124	GPR124	1.82589
TMF1-regulated nuclear protein 1	TRNP1	1.82548
transmembrane protein 129	TMEM129	1.82503
insulin-like growth factor binding protein 5	IGFBP5	1.82438
nuclear receptor coactivator 1	NCOA1	1.823
ezrin	EZR	1.82196
forkhead box O1	FOXO1	1.82192
very low density lipoprotein receptor	VLDLR	1.81869
chromosome 3 open reading frame 70	C3orf70	1.81813
extended synaptotagmin-like protein 2	ESYT2	1.8158
flavin containing monooxygenase 5	FMO5	1.81416
zinc finger homeobox 3	ZFHX3	1.81313
arrestin domain containing 1	ARRDC1	1.80999
protein phosphatase 2 (formerly 2A), catalytic subunit, beta isoform	PPP2CB	1.80597
transmembrane protein 37	TMEM37	1.80563
homeodomain interacting protein kinase 3	HIPK3	1.80389
KDEL (Lys-Asp-Glu-Leu) endoplasmic reticulum protein retention receptor 3	KDELR3	1.80055
PTC7 protein phosphatase homolog (S. cerevisiae)	PPTC7	1.79831
coiled-coil domain containing 6	CCDC6	1.79681
integrin, beta 1 (fibronectin receptor, beta polypeptide, antigen CD29 includes MDF2, MSK12)	ITGB1	1.79669
hypothetical LOC646576	LOC646576	1.79646
solute carrier family 6 (neurotransmitter transporter, taurine), member 6	SLC6A6	1.79593
interleukin 1 receptor, type I	IL1R1	1.79547
hairy and enhancer of split 4 (Drosophila)	HES4	1.79414
v-erb-b2 erythroblastic leukemia viral oncogene homolog 2, neuro/glioblastoma derived oncogene homolog (avian)	ERBB2	1.79333
ArfGAP with FG repeats 2	AGFG2	1.78987
zinc finger protein 395	ZNF395	1.78933
EGF-like, fibronectin type III and laminin G domains	EGFLAM	1.78894
chloride intracellular channel 4	CLIC4	1.78719
septin 11	SEPT11	1.78491
imprinted in Prader-Willi syndrome (non-protein coding)	IPW	1.78373
nucleolar protein 3 (apoptosis repressor with CARD domain)	NOL3	1.78172
KIAA0247	KIAA0247	1.78058
KDEL (Lys-Asp-Glu-Leu) endoplasmic reticulum protein retention receptor 3	KDELR3	1.77996
phosphoprotein associated with glycosphingolipid microdomains 1	PAG1	1.77827
cadherin 11, type 2, OB-cadherin (osteoblast)	CDH11	1.77822
solute carrier family 22 (organic cation/ergothioneine transporter), member 4	SLC22A4	1.7781
K(lysine) acetyltransferase 2B	KAT2B	1.77695
peroxisomal proliferator-activated receptor A interacting complex 285	PRIC285	1.77653
phosphatidylethanolamine N-methyltransferase	PEMT	1.77642
Proprotein convertase subtilisin/kexin type 6	PCSK6	1.7758
anoctamin 4	ANO4	1.77341
MAX dimerization protein 4	MXD4	1.77248
RAS-like, estrogen-regulated, growth inhibitor	RERG	1.77104
ATPase, class VI, type 11B	ATP11B	1.76924
thrombospondin 1	THBS1	1.76685
transmembrane protein 129	TMEM129	1.76653
forkhead box O1	FOXO1	1.76379
mannosyl (alpha-1,3-)-glycoprotein beta-1,4-N-acetylglucosaminyltransferase, isozyme A	MGAT4A	1.76324
additional sex combs like 2 (Drosophila)	ASXL2	1.76305
proprotein convertase subtilisin/kexin type 6	PCSK6	1.76216
single-stranded DNA binding protein 2	SSBP2	1.76001
N-ethylmaleimide-sensitive factor attachment protein, gamma	NAPG	1.75791
additional sex combs like 2 (Drosophila)	ASXL2	1.7544
endothelin 2	EDN2	1.75393
FYVE, RhoGEF and PH domain containing 4	FGD4	1.75294
solute carrier family 6 (neurotransmitter transporter, betaine/GABA), member 12	SLC6A12	1.75266
calbindin 1, 28kDa	CALB1	1.75115
hypothetical LOC441027	FLJ12993	1.7506
pyruvate dehydrogenase (lipoamide) alpha 1	PDHA1	1.74993
cystatin C	CST3	1.74826
aspartylglucosaminidase	AGA	1.74503
lipin 1	LPIN1	1.74244
calpain 2, (m/II) large subunit	CAPN2	1.74071
neuronal cell adhesion molecule	NRCAM	1.74
discoidin, CUB and LCCL domain containing 2	DCBLD2	1.73934
extended synaptotagmin-like protein 2	ESYT2	1.73813
serpin peptidase inhibitor, clade F (alpha-2 antiplasmin, pigment epithelium derived factor), member 1	SERPINF1	1.73799
enabled homolog (Drosophila)	ENAH	1.73738
enabled homolog (Drosophila)	ENAH	1.73703
discoidin domain receptor tyrosine kinase 1	DDR1	1.73333
fatty acid desaturase 1	FADS1	1.73247
nephronophthisis 3 (adolescent)	NPHP3	1.73125
myotubularin related protein 11	MTMR11	1.73087
KDEL (Lys-Asp-Glu-Leu) endoplasmic reticulum protein retention receptor 3	KDELR3	1.73018
major vault protein	MVP	1.73005
transcription factor 19	TCF19	1.7284
immediate early response 5-like	IER5L	1.72822
WD repeat domain 5B	WDR5B	1.72776
endoplasmic reticulum protein 44	ERP44	1.72722
fatty acid desaturase 1	FADS1	1.72678
phosphatidylinositol binding clathrin assembly protein	PICALM	1.72567
growth arrest and DNA-damage-inducible, beta	GADD45B	1.72548
lipase A, lysosomal acid, cholesterol esterase	LIPA	1.72239
dystrophin	DMD	1.71736
gamma-glutamyl carboxylase	GGCX	1.7163
fibulin 5	FBLN5	1.71404
chromosome 5 open reading frame 32	C5orf32	1.71348
family with sequence similarity 49, member A	FAM49A	1.71282
mannosidase, beta A, lysosomal	MANBA	1.71228
imprinted in Prader-Willi syndrome (non-protein coding)	IPW	1.71217
receptor-interacting serine-threonine kinase 4	RIPK4	1.70952
Ras association (RalGDS/AF-6) domain family member 2	RASSF2	1.70846
6-phosphofructo-2-kinase/fructose-2,6-biphosphatase 4	PFKFB4	1.70379
chloride intracellular channel 4	CLIC4	1.70206
chromosome 5 open reading frame 4	C5orf4	1.70114
DnaJ (Hsp40) homolog, subfamily C, member 15	DNAJC15	1.70107
ATPase, class VI, type 11B	ATP11B	1.70089
TBC1 domain family, member 8 (with GRAM domain)	TBC1D8	1.70006
supervillin	SVIL	1.70003
leukemia inhibitory factor receptor alpha	LIFR	1.69877
metallothionein 1X	MT1X	1.695
CTD (carboxy-terminal domain, RNA polymerase II, polypeptide A) small phosphatase-like	CTDSPL	1.69436
mannosyl (alpha-1,3-)-glycoprotein beta-1,4-N-acetylglucosaminyltransferase, isozyme A	MGAT4A	1.69322
MHC class I polypeptide-related sequence A	MICA	1.69293
transmembrane and coiled-coil domain family 3	TMCC3	1.69234
Ras association (RalGDS/AF-6) domain family member 4	RASSF4	1.69121
epidermal growth factor receptor pathway substrate 8	EPS8	1.69024
transcription elongation factor A (SII)-like 1	TCEAL1	1.68871
plakophilin 2	PKP2	1.68863
zinc finger protein 280C	ZNF280C	1.68555
retinoic acid induced 2	RAI2	1.68535
supervillin	SVIL	1.68489
retinol saturase (all-trans-retinol 13,14-reductase)	RETSAT	1.68385
receptor-interacting serine-threonine kinase 4	RIPK4	1.68363
LAG1 homolog, ceramide synthase 6	LASS6	1.68333
TSC22 domain family, member 1	TSC22D1	1.6832
ethanolamine kinase 2	ETNK2	1.68306
monoamine oxidase A	MAOA	1.68272
interleukin 10 receptor, beta	IL10RB	1.68224
SMEK homolog 1, suppressor of mek1 (Dictyostelium)	SMEK1	1.68156
delta/notch-like EGF repeat containing	DNER	1.68049
tubulin, alpha-like 3	TUBAL3	1.67992
endoplasmic reticulum to nucleus signaling 1	ERN1	1.67584
ADAM metallopeptidase domain 9 (meltrin gamma)	ADAM9	1.67431
doublesex and mab-3 related transcription factor 1	DMRT1	1.67366
ATPase, class VI, type 11B	ATP11B	1.67317
phosphatidylinositol binding clathrin assembly protein	PICALM	1.67288
Ras-related associated with diabetes	RRAD	1.67245
metallothionein 2A	MT2A	1.67061
B-cell receptor-associated protein 29	BCAP29	1.66922
major facilitator superfamily domain containing 2	MFSD2	1.66811
Janus kinase 1	JAK1	1.66516
single-stranded DNA binding protein 2	SSBP2	1.66429
transmembrane protein 37	TMEM37	1.66351
signal sequence receptor, alpha	SSR1	1.66284
chloride intracellular channel 4	CLIC4	1.65976
protein phosphatase 3 (formerly 2B), catalytic subunit, alpha isoform	PPP3CA	1.65805
PTC7 protein phosphatase homolog (S. cerevisiae)	PPTC7	1.65781
Pigeon homolog (Drosophila)	PION	1.65602
nuclear factor I/A	NFIA	1.65522
LIM domain only 3 (rhombotin-like 2)	LMO3	1.65409
RAB GTPase activating protein 1-like	RABGAP1L	1.65406
transient receptor potential cation channel, subfamily C, member 3	TRPC3	1.65317
family with sequence similarity 129, member B	FAM129B	1.65187
phosphodiesterase 4D interacting protein	PDE4DIP	1.65182
chromosome 3 open reading frame 70	C3orf70	1.65021
retinol saturase (all-trans-retinol 13,14-reductase)	RETSAT	1.64764
lipin 1	LPIN1	1.64684
MHC class I polypeptide-related sequence A /// MHC class I polypeptide-related sequence B	MICA /// MICB	1.6462
ST3 beta-galactoside alpha-2,3-sialyltransferase 6	ST3GAL6	1.64514
leucine-rich repeats and immunoglobulin-like domains 1	LRIG1	1.64458
A kinase (PRKA) anchor protein 13	AKAP13	1.64415
CLPTM1-like	CLPTM1L	1.64194
ezrin	EZR	1.6404
kelch-like 2, Mayven (Drosophila)	KLHL2	1.6394
erythrocyte membrane protein band 4.1 like 4B	EPB41L4B	1.63612
solute carrier family 39 (zinc transporter), member 8	SLC39A8	1.63512
endoplasmic reticulum protein 44	ERP44	1.63423
Hypothetical gene supported by BC008048	LOC440934	1.63254
DnaJ (Hsp40) homolog, subfamily C, member 3	DNAJC3	1.63245
lin-7 homolog B (C. elegans)	LIN7B	1.63209
zinc finger protein 189	ZNF189	1.63189
G protein-coupled receptor kinase 4	GRK4	1.63077
CLPTM1-like	CLPTM1L	1.6295
SRY (sex determining region Y)-box 13	SOX13	1.62868
enabled homolog (Drosophila)	ENAH	1.62825
dual von Willebrand factor A domains	DVWA	1.62509
SMEK homolog 1, suppressor of mek1 (Dictyostelium)	SMEK1	1.62323
ATPase, class VI, type 11B	ATP11B	1.62005
discoidin, CUB and LCCL domain containing 2	DCBLD2	1.61963
receptor accessory protein 1	REEP1	1.61809
procollagen-lysine 1, 2-oxoglutarate 5-dioxygenase 1	PLOD1	1.61768
protein phosphatase 3 (formerly 2B), catalytic subunit, alpha isoform	PPP3CA	1.61768
breakpoint cluster region /// breakpoint cluster region pseudogene /// hypothetical protein LOC100290826	BCR /// FLJ42953 /// LOC100290826	1.61719
acid phosphatase-like 2	ACPL2	1.61676
collagen, type XVIII, alpha 1	COL18A1	1.61624
neuritin 1	NRN1	1.61585
methionine aminopeptidase 1D	MAP1D	1.61529
TBC1 domain family, member 16	TBC1D16	1.615
cordon-bleu homolog (mouse)	COBL	1.61475
lipin 1	LPIN1	1.61472
Flavin containing monooxygenase 5	FMO5	1.6125
nucleosome assembly protein 1-like 5	NAP1L5	1.6121
transmembrane protein 87B	TMEM87B	1.61013
solute carrier family 22, member 23	SLC22A23	1.60767
solute carrier family 6 (neutral amino acid transporter), member 19	SLC6A19	1.60753
transient receptor potential cation channel, subfamily C, member 1	TRPC1	1.6071
coronin, actin binding protein, 2A	CORO2A	1.60657
eukaryotic elongation factor-2 kinase	EEF2K	1.60563
elongation of very long chain fatty acids (FEN1/Elo2, SUR4/Elo3, yeast)-like 2	ELOVL2	1.60401
family with sequence similarity 69, member A	FAM69A	1.60237
quiescin Q6 sulfhydryl oxidase 1	QSOX1	1.59656
period homolog 1 (Drosophila)	PER1	1.59656
protein S (alpha)	PROS1	1.59647
midline 2	MID2	1.59574
nuclear factor I/B	NFIB	1.59507
synaptojanin 1	SYNJ1	1.59507
chromosome 10 open reading frame 58	C10orf58	1.59279
copine IV	CPNE4	1.5892
nucleobindin 2	NUCB2	1.58892
follistatin-like 3 (secreted glycoprotein)	FSTL3	1.58867
four and a half LIM domains 3	FHL3	1.58863
lipase, endothelial	LIPG	1.58848
chromosome X open reading frame 39	CXorf39	1.58819
host cell factor C2	HCFC2	1.58741
sciellin	SCEL	1.58655
family with sequence similarity 49, member A	FAM49A	1.58592
heat shock protein 90kDa beta (Grp94), member 1	HSP90B1	1.58548
v-erb-a erythroblastic leukemia viral oncogene homolog 4 (avian)	ERBB4	1.5843
metallothionein 1 pseudogene 2	MT1P2	1.58329
3-oxoacid CoA transferase 2	OXCT2	1.58273
CUG triplet repeat, RNA binding protein 2	CUGBP2	1.58233
solute carrier family 8 (sodium/calcium exchanger), member 1	SLC8A1	1.58204
ring finger protein 14	RNF14	1.58187
fibronectin type III domain containing 3B	FNDC3B	1.58187
RNA binding motif protein 8A	RBM8A	1.58022
family with sequence similarity 129, member A	FAM129A	1.5802
calpastatin	CAST	1.57925
blood vessel epicardial substance	BVES	1.57865
epoxide hydrolase 1, microsomal (xenobiotic)	EPHX1	1.57841
hypothetical LOC158376	LOC158376	1.57499
Contactin 1	CNTN1	1.5737
calreticulin	CALR	1.57139
nucleosome assembly protein 1-like 5	NAP1L5	1.57105
pleckstrin homology-like domain, family A, member 2	PHLDA2	1.56957
protein kinase, AMP-activated, beta 2 non-catalytic subunit	PRKAB2	1.56835
glypican 1	GPC1	1.56728
chromosome 21 open reading frame 125	C21orf125	1.566
signal sequence receptor, alpha	SSR1	1.56548
nuclear factor I/B	NFIB	1.56478
lysine (K)-specific demethylase 5A	KDM5A	1.56473
cathepsin D	CTSD	1.56317
glypican 1	GPC1	1.56316
Hypothetical LOC441027	FLJ12993	1.5628
pyrophosphatase (inorganic) 1	PPA1	1.56057
metallothionein 1H	MT1H	1.55999
MAP7 domain containing 2	MAP7D2	1.55987
DKFZp451A211 protein	DKFZp451A211	1.5594
coiled-coil domain containing 6	CCDC6	1.55834
cytidine and dCMP deaminase domain containing 1	CDADC1	1.55755
tumor necrosis factor receptor superfamily, member 10d, decoy with truncated death domain	TNFRSF10D	1.5574
sulfotransferase family, cytosolic, 1C, member 2	SULT1C2	1.55716
integrin, alpha 10	ITGA10	1.55579
phosphodiesterase 4D interacting protein	PDE4DIP	1.55544
zinc finger protein 585A	ZNF585A	1.55525
modulator of apoptosis 1	MOAP1	1.55367
ADAM metallopeptidase with thrombospondin type 1 motif, 9	ADAMTS9	1.55351
fibronectin type III domain containing 3B	FNDC3B	1.55156
family with sequence similarity 105, member A	FAM105A	1.55123
MAX dimerization protein 1	MXD1	1.55117
immunoglobulin heavy locus /// immunoglobulin heavy constant alpha 1 /// immunoglobulin heavy constant gamma 1 (G1m marker) /// immunoglobulin heavy constant mu /// similar to pre-B lymphocyte gene 2 /// similar to pre-B lymphocyte gene 2	IGH@ /// IGHA1 /// IGHG1 /// IGHM /// LOC100290528 /// LOC100292483	1.55088
surfactant associated 2	SFTA2	1.5504
RAR-related orphan receptor A	RORA	1.54896
protein tyrosine phosphatase, non-receptor type 14	PTPN14	1.54838
zinc finger protein 652	ZNF652	1.54791
stonin 1	STON1	1.54702
synaptic vesicle glycoprotein 2A	SV2A	1.54692
X-linked Kx blood group (McLeod syndrome)	XK	1.54686
additional sex combs like 2 (Drosophila)	ASXL2	1.54581
zinc finger, MYND-type containing 8	ZMYND8	1.54445
melanoma cell adhesion molecule	MCAM	1.54425
adenosine deaminase, RNA-specific, B1 (RED1 homolog rat)	ADARB1	1.54387
family with sequence similarity 36, member A	FAM36A	1.54294
zinc fingers and homeoboxes 3	ZHX3	1.54263
thioredoxin-related transmembrane protein 4	TMX4	1.54178
NECAP endocytosis associated 1	NECAP1	1.54159
solute carrier family 26, member 9	SLC26A9	1.5403
folliculin interacting protein 2	FNIP2	1.53999
Ras association (RalGDS/AF-6) and pleckstrin homology domains 1	RAPH1	1.53981
adaptor-related protein complex 3, sigma 1 subunit	AP3S1	1.53914
growth arrest and DNA-damage-inducible, beta	GADD45B	1.53687
homeodomain interacting protein kinase 3	HIPK3	1.53633
metallothionein 1E	MT1E	1.53606
phosphodiesterase 8B	PDE8B	1.53571
pyruvate dehydrogenase (lipoamide) alpha 1	PDHA1	1.53545
collagen, type IV, alpha 3 (Goodpasture antigen)	COL4A3	1.53459
stathmin-like 3	STMN3	1.53425
CASP2 and RIPK1 domain containing adaptor with death domain	CRADD	1.53261
caldesmon 1	CALD1	1.53222
nudix (nucleoside diphosphate linked moiety X)-type motif 16	NUDT16	1.53206
family with sequence similarity 70, member A	FAM70A	1.53101
prostaglandin-endoperoxide synthase 1 (prostaglandin G/H synthase and cyclooxygenase)	PTGS1	1.53006
monoamine oxidase A	MAOA	1.52892
protein tyrosine phosphatase, receptor type, J	PTPRJ	1.52869
sphingomyelin phosphodiesterase 1, acid lysosomal	SMPD1	1.52796
fatty acid desaturase 1	FADS1	1.52794
potassium channel modulatory factor 1	KCMF1	1.52728
gamma-glutamyl carboxylase	GGCX	1.52633
ribosomal modification protein rimK-like family member A	RIMKLA	1.52443
WD repeat domain, phosphoinositide interacting 1	WIPI1	1.52347
chromosome 10 open reading frame 114	C10orf114	1.52317
coagulation factor C homolog, cochlin (Limulus polyphemus)	COCH	1.52309
transmembrane protein 22	TMEM22	1.52307
pyruvate carboxylase	PC	1.52228
mal, T-cell differentiation protein	MAL	1.52192
G protein-coupled receptor 160	GPR160	1.52074
A kinase (PRKA) anchor protein 13	AKAP13	1.52014
radial spoke 3 homolog (Chlamydomonas)	RSPH3	1.51923
mitochondrial ribosomal protein S6	MRPS6	1.51641
glycoprotein (transmembrane) nmb	GPNMB	1.51636
BCL2-associated athanogene 5	BAG5	1.5158
solute carrier family 27 (fatty acid transporter), member 3	SLC27A3	1.51554
PITPNM family member 3	PITPNM3	1.51471
LIM domain 7	LMO7	1.51468
dynein, cytoplasmic 1, intermediate chain 1	DYNC1I1	1.51388
myosin, light chain 9, regulatory	MYL9	1.51288
thioredoxin-related transmembrane protein 4	TMX4	1.51227
AF4/FMR2 family, member 1	AFF1	1.51137
MAX dimerization protein 4	MXD4	1.51131
germ cell associated 1	GSG1	1.51068
zinc finger protein 395	ZNF395	1.5106
killer cell lectin-like receptor subfamily F, member 1	KLRF1	1.50985
actin filament associated protein 1-like 1	AFAP1L1	1.50881
endoplasmic reticulum protein 44	ERP44	1.50848
WDYHV motif containing 1	WDYHV1	1.508
SLIT-ROBO Rho GTPase activating protein 3	SRGAP3	1.50676
chromosome 7 open reading frame 49	C7orf49	1.50635
ubiquitin specific peptidase 31	USP31	1.50445
erythrocyte membrane protein band 4.1 like 4B	EPB41L4B	1.50441
stress-associated endoplasmic reticulum protein family member 2	SERP2	1.50425
chromosome 17 open reading frame 91	C17orf91	1.50421
serine/threonine-protein kinase NIM1	MGC42105	1.504
armadillo repeat containing 8	ARMC8	1.50383
Ras association (RalGDS/AF-6) and pleckstrin homology domains 1	RAPH1	1.50363
G protein-coupled receptor 124	GPR124	1.50339
mal, T-cell differentiation protein-like	MALL	1.50328
distal-less homeobox 1	DLX1	1.50298
CCAAT/enhancer binding protein (C/EBP), delta	CEBPD	1.50227
related RAS viral (r-ras) oncogene homolog	RRAS	1.5022
zinc finger, MYND-type containing 8	ZMYND8	1.50106
Nanog homeobox	NANOG	1.49985
hypothetical protein LOC339929	LOC339929	1.49939
chromosome 10 open reading frame 58	C10orf58	1.4987
ring finger protein 14	RNF14	1.49349
tumor necrosis factor receptor superfamily, member 10d, decoy with truncated death domain	TNFRSF10D	1.49334
DDB1 and CUL4 associated factor 8	DCAF8	1.49314
tropomodulin 3 (ubiquitous)	TMOD3	1.49276
toll-like receptor adaptor molecule 2 /// TMED7-TICAM2 read-through transcript	TICAM2 /// TMED7-TICAM2	1.48876
paraneoplastic antigen MA2	PNMA2	1.48761
nuclear factor I/B	NFIB	1.48747
lectin, galactoside-binding, soluble, 8	LGALS8	1.48707
lin-7 homolog B (C. elegans)	LIN7B	1.48685
valyl-tRNA synthetase 2, mitochondrial (putative)	VARS2	1.48685
nuclear receptor coactivator 1	NCOA1	1.48637
ATPase, aminophospholipid transporter-like, class I, type 8A, member 2	ATP8A2	1.4856
histamine receptor H1	HRH1	1.48549
peroxisomal biogenesis factor 11 alpha	PEX11A	1.4846
microtubule-associated protein, RP/EB family, member 3	MAPRE3	1.48358
CTD (carboxy-terminal domain, RNA polymerase II, polypeptide A) small phosphatase-like	CTDSPL	1.48197
family with sequence similarity 114, member A1	FAM114A1	1.48173
thioredoxin domain containing 17	TXNDC17	1.4806
leucine-rich repeats and calponin homology (CH) domain containing 1	LRCH1	1.47993
ribosomal modification protein rimK-like family member B	RIMKLB	1.47889
mucin 1, cell surface associated	MUC1	1.47833
melanoma cell adhesion molecule	MCAM	1.47817
cytidine and dCMP deaminase domain containing 1	CDADC1	1.47816
KIAA1161	KIAA1161	1.47803
tudor domain containing 7	TDRD7	1.47776
protein kinase, AMP-activated, beta 2 non-catalytic subunit	PRKAB2	1.47707
solute carrier family 39 (zinc transporter), member 8	SLC39A8	1.47554
leishmanolysin-like (metallopeptidase M8 family)	LMLN	1.47522
N-ethylmaleimide-sensitive factor attachment protein, gamma	NAPG	1.47454
oxysterol binding protein-like 10	OSBPL10	1.47368
Notch homolog 2 (Drosophila)	NOTCH2	1.47273
CTD (carboxy-terminal domain, RNA polymerase II, polypeptide A) small phosphatase-like	CTDSPL	1.47192
COX18 cytochrome c oxidase assembly homolog (S. cerevisiae)	COX18	1.46933
Notch homolog 2 (Drosophila)	NOTCH2	1.46893
serine incorporator 3	SERINC3	1.46853
chloride channel 4	CLCN4	1.46839
inositol(myo)-1(or 4)-monophosphatase 2	IMPA2	1.46819
reticulon 1	RTN1	1.46656
ADP-ribosylation-like factor 6 interacting protein 5	ARL6IP5	1.4659
paraoxonase 2	PON2	1.46482
ADAM metallopeptidase with thrombospondin type 1 motif, 9	ADAMTS9	1.46465
secretoglobin, family 2A, member 1	SCGB2A1	1.4633
discoidin, CUB and LCCL domain containing 1	DCBLD1	1.46158
isthmin 2 homolog (zebrafish)	ISM2	1.46151
signal sequence receptor, alpha	SSR1	1.46116
inositol 1,3,4-triphosphate 5/6 kinase	ITPK1	1.46083
growth arrest and DNA-damage-inducible, beta	GADD45B	1.46082
transmembrane protein 87B	TMEM87B	1.46064
myelin protein zero-like 2	MPZL2	1.4602
reticulon 1	RTN1	1.45673
transmembrane 7 superfamily member 3	TM7SF3	1.45654
TBC1 domain family, member 4	TBC1D4	1.45526
transmembrane 6 superfamily member 1	TM6SF1	1.45514
cyclin Y-like 1	CCNYL1	1.45475
Cdc42 guanine nucleotide exchange factor (GEF) 9	ARHGEF9	1.45194
fucosyltransferase 11 (alpha (1,3) fucosyltransferase)	FUT11	1.45165
microtubule-associated protein 7	MAP7	1.45096
phospholipase C, epsilon 1	PLCE1	1.45002
family with sequence similarity 174, member A	FAM174A	1.44964
pyruvate dehydrogenase (lipoamide) alpha 1	PDHA1	1.44949
potassium channel modulatory factor 1	KCMF1	1.44881
MON2 homolog (S. cerevisiae)	MON2	1.44827
RIO kinase 3 (yeast)	RIOK3	1.44814
tyrosine 3-monooxygenase/tryptophan 5-monooxygenase activation protein, epsilon polypeptide	YWHAE	1.44807
lactate dehydrogenase A	LDHA	1.44737
fibroblast growth factor receptor 2	FGFR2	1.44611
SEC14-like 2 (S. cerevisiae)	SEC14L2	1.44501
phosphoglycerate kinase 1	PGK1	1.44483
carboxylesterase 2 (intestine, liver)	CES2	1.44471
Heat shock 70kDa protein 4	HSPA4	1.44389
chromosome 17 open reading frame 80	C17orf80	1.44379
probable ubiquitin-conjugating enzyme E2 FLJ25076	FLJ25076	1.44324
hydroxyprostaglandin dehydrogenase 15-(NAD)	HPGD	1.44245
KISS1 receptor	KISS1R	1.44071
FBJ murine osteosarcoma viral oncogene homolog	FOS	1.44067
Mof4 family associated protein 1	MRFAP1	1.44019
muskelin 1, intracellular mediator containing kelch motifs	MKLN1	1.43974
limb region 1 homolog (mouse)	LMBR1	1.43851
cytidine and dCMP deaminase domain containing 1	CDADC1	1.43825
ubiquitin specific peptidase 31	USP31	1.43659
mitochondrial ribosomal protein L41	MRPL41	1.4365
hypothetical LOC100134937	LOC100134937	1.43561
chromosome 10 open reading frame 58	C10orf58	1.43435
protein phosphatase 1, regulatory (inhibitor) subunit 14C	PPP1R14C	1.43308
melanoma cell adhesion molecule	MCAM	1.43285
dual specificity phosphatase 1	DUSP1	1.43221
small nuclear ribonucleoprotein polypeptide N /// SNRPN upstream reading frame	SNRPN /// SNURF	1.42981
integrin, alpha 4 (antigen CD49D, alpha 4 subunit of VLA-4 receptor)	ITGA4	1.42978
ubiquitin-conjugating enzyme E2F (putative)	UBE2F	1.42813
connective tissue growth factor	CTGF	1.42732
family with sequence similarity 46, member B	FAM46B	1.42702
osteoclast stimulating factor 1	OSTF1	1.42595
Ras association (RalGDS/AF-6) and pleckstrin homology domains 1	RAPH1	1.42518
TBC1 domain family, member 4	TBC1D4	1.4234
hypothetical LOC285847	LOC285847	1.42222
chromosome 9 open reading frame 95	C9orf95	1.42222
serine incorporator 3	SERINC3	1.42115
insulin-like growth factor binding protein 5	IGFBP5	1.41988
pleckstrin homology domain containing, family A (phosphoinositide binding specific) member 2	PLEKHA2	1.41925
heat shock 27kDa protein 1	HSPB1	1.4192
integrin, alpha 9	ITGA9	1.41824
NIPA-like domain containing 3	NIPAL3	1.41752
ST6 (alpha-N-acetyl-neuraminyl-2,3-beta-galactosyl-1,3)-N-acetylgalactosaminide alpha-2,6-sialyltransferase 2	ST6GALNAC2	1.41743
phosphodiesterase 8B	PDE8B	1.41643
transforming growth factor, beta receptor II (70/80kDa)	TGFBR2	1.41612
integrin, beta 1 (fibronectin receptor, beta polypeptide, antigen CD29 includes MDF2, MSK12)	ITGB1	1.41599
PDZ and LIM domain 5	PDLIM5	1.41576
peptidase inhibitor 3, skin-derived	PI3	1.41521
B-cell CLL/lymphoma 6	BCL6	1.41266
cysteine-serine-rich nuclear protein 1	CSRNP1	1.41241
selenoprotein S	SELS	1.4101
metallothionein 1G	MT1G	1.40929
calcium binding protein 7	CABP7	1.40882
protocadherin 10	PCDH10	1.40795
zinc finger, CCHC domain containing 24	ZCCHC24	1.40741
glutaredoxin (thioltransferase)	GLRX	1.40691
bruno-like 4, RNA binding protein (Drosophila)	BRUNOL4	1.40689
FERM, RhoGEF (ARHGEF) and pleckstrin domain protein 1 (chondrocyte-derived)	FARP1	1.40685
ubiquitin-conjugating enzyme E2F (putative)	UBE2F	1.40424
ERO1-like beta (S. cerevisiae)	ERO1LB	1.4035
carboxylesterase 2 (intestine, liver)	CES2	1.4007
tubulin, alpha 3c	TUBA3C	1.39933
WW domain containing transcription regulator 1	WWTR1	1.39919
tetratricopeptide repeat domain 28	TTC28	1.3991
protein kinase, X-linked	PRKX	1.39904
myosin, heavy chain 10, non-muscle	MYH10	1.39898
protocadherin beta 8	PCDHB8	1.39783
calmodulin 1 (phosphorylase kinase, delta)	CALM1	1.39756
potassium inwardly-rectifying channel, subfamily J, member 16	KCNJ16	1.39672
suppressor of variegation 4-20 homolog 1 (Drosophila)	SUV420H1	1.39348
small nuclear ribonucleoprotein polypeptide N /// SNRPN upstream reading frame	SNRPN /// SNURF	1.39173
coagulation factor C homolog, cochlin (Limulus polyphemus)	COCH	1.39158
lysine (K)-specific demethylase 3A	KDM3A	1.3901
SH3 domain containing ring finger 3	SH3RF3	1.38965
ubiquitin specific peptidase 15	USP15	1.3895
Sin3A-associated protein, 30kDa	SAP30	1.38925
phosphatidylinositol binding clathrin assembly protein	PICALM	1.38563
SUMO1/sentrin/SMT3 specific peptidase 2	SENP2	1.38526
parvin, alpha	PARVA	1.38356
DnaJ (Hsp40) homolog, subfamily C, member 1	DNAJC1	1.38346
sphingomyelin phosphodiesterase 1, acid lysosomal	SMPD1	1.38072
sushi domain containing 5	SUSD5	1.3788
paraoxonase 2	PON2	1.37848
microtubule-associated protein 7	MAP7	1.37819
PDZ and LIM domain 3	PDLIM3	1.37549
galactokinase 2	GALK2	1.37518
bromodomain and WD repeat domain containing 1	BRWD1	1.37506
sel-1 suppressor of lin-12-like (C. elegans)	SEL1L	1.37274
family with sequence similarity 127, member A	FAM127A	1.3721
sideroflexin 1	SFXN1	1.37064
p21 protein (Cdc42/Rac)-activated kinase 2	PAK2	1.36988
cylindromatosis (turban tumor syndrome)	CYLD	1.3689
membrane bound O-acyltransferase domain containing 2	MBOAT2	1.36813
solute carrier family 4, sodium bicarbonate cotransporter, member 7	SLC4A7	1.36706
DnaJ (Hsp40) homolog, subfamily C, member 15	DNAJC15	1.36695
WD repeat domain 47	WDR47	1.36495
myotubularin related protein 11	MTMR11	1.36433
RWD domain containing 2A	RWDD2A	1.36395
Rho GDP dissociation inhibitor (GDI) beta	ARHGDIB	1.36333
CAP, adenylate cyclase-associated protein 1 (yeast)	CAP1	1.36232
ceroid-lipofuscinosis, neuronal 5	CLN5	1.36222
thioredoxin domain containing 15	TXNDC15	1.3608
vinculin	VCL	1.35962
AKT interacting protein	AKTIP	1.35959
proline rich 16	PRR16	1.35956
ubiquitin-conjugating enzyme E2F (putative)	UBE2F	1.3593
solute carrier family 16, member 1 (monocarboxylic acid transporter 1)	SLC16A1	1.35926
chromosome 4 open reading frame 3	C4orf3	1.35888
jumonji, AT rich interactive domain 2	JARID2	1.35704
transferrin receptor (p90, CD71)	TFRC	1.35562
immunoglobulin heavy constant gamma 1 (G1m marker) /// immunoglobulin heavy constant mu /// similar to hCG1773549	IGHG1 /// IGHM /// LOC100133862	1.35547
forkhead box J2	FOXJ2	1.35531
chromosome 12 open reading frame 65	C12orf65	1.35499
solute carrier family 39 (zinc transporter), member 14	SLC39A14	1.35462
PH domain and leucine rich repeat protein phosphatase 2	PHLPP2	1.35424
NIPA-like domain containing 3	NIPAL3	1.35383
phosphatidic acid phosphatase type 2B	PPAP2B	1.34943
heparin-binding EGF-like growth factor	HBEGF	1.34925
calcium/calmodulin-dependent protein kinase II delta	CAMK2D	1.34896
N-acylethanolamine acid amidase	NAAA	1.34893
cAMP responsive element binding protein 3-like 2	CREB3L2	1.34874
hypothetical LOC643749	LOC643749	1.34819
ribosomal modification protein rimK-like family member A	RIMKLA	1.34762
blood vessel epicardial substance	BVES	1.34679
Activating transcription factor 6	ATF6	1.34661
serine incorporator 3	SERINC3	1.34638
zinc finger, CCHC domain containing 24	ZCCHC24	1.34553
phosphatidylinositol-4-phosphate 5-kinase, type I, beta	PIP5K1B	1.34381
calmodulin 1 (phosphorylase kinase, delta)	CALM1	1.34343
family with sequence similarity 96, member B	FAM96B	1.34331
HERV-H LTR-associating 1	HHLA1	1.34244
degenerative spermatocyte homolog 1, lipid desaturase (Drosophila)	DEGS1	1.34035
protein tyrosine phosphatase-like (proline instead of catalytic arginine), member A	PTPLA	1.34009
WD repeat domain 7	WDR7	1.33974
hydroxyacyl-Coenzyme A dehydrogenase/3-ketoacyl-Coenzyme A thiolase/enoyl-Coenzyme A hydratase (trifunctional protein), beta subunit	HADHB	1.33923
yippee-like 5 (Drosophila)	YPEL5	1.3384
transmembrane protein 45A	TMEM45A	1.33806
Adenosine deaminase, RNA-specific, B1 (RED1 homolog rat)	ADARB1	1.33716
ankyrin repeat domain 18A	ANKRD18A	1.3347
muskelin 1, intracellular mediator containing kelch motifs	MKLN1	1.33423
catenin (cadherin-associated protein), alpha 2	CTNNA2	1.3335
Stress-associated endoplasmic reticulum protein family member 2	SERP2	1.33251
frizzled homolog 5 (Drosophila)	FZD5	1.33229
solute carrier family 16, member 1 (monocarboxylic acid transporter 1)	SLC16A1	1.33214
isocitrate dehydrogenase 3 (NAD+) alpha	IDH3A	1.33177
AKT interacting protein	AKTIP	1.33143
microtubule-associated protein 7	MAP7	1.33045
serine incorporator 3	SERINC3	1.32824
integrin beta 1 binding protein 1	ITGB1BP1	1.32806
WD repeat domain 33	WDR33	1.32785
solute carrier family 46, member 3	SLC46A3	1.32785
CD79b molecule, immunoglobulin-associated beta	CD79B	1.32568
phosphodiesterase 4D interacting protein	PDE4DIP	1.32069
hairy/enhancer-of-split related with YRPW motif 1	HEY1	1.32048
beta-site APP-cleaving enzyme 1	BACE1	1.3196
tetratricopeptide repeat domain 30A	TTC30A	1.31427
chromosome 6 open reading frame 89	C6orf89	1.31423
iduronate 2-sulfatase	IDS	1.31389
cornichon homolog 4 (Drosophila)	CNIH4	1.31368
calmodulin 1 (phosphorylase kinase, delta)	CALM1	1.31253
amine oxidase (flavin containing) domain 1	AOF1	1.30918
transmembrane and coiled-coil domains 1	TMCO1	1.30413
phosphorylase, glycogen, liver	PYGL	1.30132
AHNAK nucleoprotein	AHNAK	1.29509
protocadherin beta 10	PCDHB10	1.29418
uracil phosphoribosyltransferase (FUR1) homolog (S. cerevisiae)	UPRT	1.29224
KIAA1217	KIAA1217	1.29214
CAP, adenylate cyclase-associated protein 1 (yeast)	CAP1	1.29213
ubiquitin specific peptidase 47	USP47	1.28702
tryptophan rich basic protein	WRB	1.28397
N-acylethanolamine acid amidase	NAAA	1.28359
solute carrier family 25 (mitochondrial carrier; adenine nucleotide translocator), member 4	SLC25A4	1.28066
coagulation factor VIII, procoagulant component	F8	1.27976
major histocompatibility complex, class I-related	MR1	1.27726
CD47 molecule	CD47	1.27334
TM2 domain containing 2	TM2D2	1.26701
TMEM9 domain family, member B	TMEM9B	1.26555
chromosome 15 open reading frame 24	C15orf24	1.2606
